# Supplementary material for: Single-nucleus transcriptomics reveals a gatekeeper role for FOXP1 in primate cardiac aging
Source: Protein Cell. 2022 Sep 6;14(4):279–93. doi: 10.1093/procel/pwac038 (PMC10120965; doi:10.1093/procel/pwac038)
Supplement: pwac038_suppl_Supplementary_Table_S1 [file pwac038_suppl_supplementary_table_s1.xlsx]

## Sheet: Cell Types Marker
Marker Genes for Each Cell Type in Cynomolgus Monkey Heart
The column name annotation: p_val (p_value); avg_log2FC (average log2 fold change); pct.1 (ratio of cells in this cluster that expressed); pct.2 (ratio of cells in the rest of clusters that expressed the gene); p_val_adj (Bonferroni corrected p_value).
gene	p_val	avg_log2FC	pct.1	pct.2	p_val_adj	cell type
FGF12	0	6.10465	0.95	0.035	0	CM
TTN	0	6.026	0.988	0.098	0	CM
RYR2	0	5.64677	0.964	0.082	0	CM
LDB3	0	5.54992	0.994	0.033	0	CM
ANKRD1	0	5.4557	0.915	0.008	0	CM
RBM20	0	5.2303	0.958	0.042	0	CM
MLIP	0	4.89833	0.91	0.008	0	CM
CTNNA3	0	4.72864	0.955	0.079	0	CM
MYH7B	0	4.724	0.922	0.008	0	CM
PACRG	0	4.72173	0.905	0.01	0	CM
TNNI3	0	4.70852	0.949	0.02	0	CM
ENSMFAG00000001777	0	4.42024	0.914	0.007	0	CM
CMYA5	0	4.40229	0.9	0.013	0	CM
PALLD	0	4.33606	0.957	0.1	0	CM
TNNT2	0	4.25475	0.926	0.01	0	CM
DMD	0	4.24972	0.928	0.136	0	CM
TRDN	0	4.23882	0.871	0.004	0	CM
TECRL	0	4.22181	0.851	0.005	0	CM
PKP2	0	4.19542	0.89	0.006	0	CM
MYOZ2	0	4.13086	0.855	0.003	0	CM
ACTN2	0	4.09289	0.832	0.008	0	CM
MYO18B	0	4.06903	0.862	0.028	0	CM
TMEM182	0	4.06468	0.872	0.007	0	CM
MYOM2	0	4.04096	0.869	0.006	0	CM
MYBPC3	0	3.99785	0.831	0.005	0	CM
MYOM1	0	3.95138	0.954	0.111	0	CM
ENSMFAG00000003812	0	3.94745	0.876	0.01	0	CM
NEXN	0	3.89796	0.899	0.026	0	CM
FHOD3	0	3.87075	0.894	0.036	0	CM
PDZRN3	0	3.85586	0.922	0.077	0	CM
SORBS2	0	3.84952	0.944	0.08	0	CM
CDH2	0	3.81854	0.843	0.016	0	CM
NRAP	0	3.77288	0.756	0.003	0	CM
ATG10	0	3.66946	0.847	0.039	0	CM
HS6ST3	0	3.64238	0.726	0.006	0	CM
PRUNE2	0	3.63827	0.806	0.026	0	CM
MYH7	0	3.57918	0.89	0.07	0	CM
MYPN	0	3.50885	0.747	0.007	0	CM
FHL2	0	3.49023	0.76	0.018	0	CM
CORIN	0	3.48108	0.739	0.004	0	CM
ASB18	0	3.44665	0.69	0.006	0	CM
CCSER1	0	3.35819	0.926	0.154	0	CM
SORBS1	0	3.35466	0.972	0.215	0	CM
ERBB4	0	3.31037	0.914	0.1	0	CM
CDH13	0	3.28199	0.926	0.172	0	CM
PDK4	0	3.19434	0.708	0.006	0	CM
RBFOX1	0	3.19249	0.855	0.065	0	CM
GCNT2	0	3.18199	0.818	0.039	0	CM
ENSMFAG00000037884	0	3.18195	0.689	0.009	0	CM
NEBL	0	3.17781	0.96	0.126	0	CM
OBSCN	0	3.08304	0.699	0.011	0	CM
DOK7	0	3.0662	0.653	0.005	0	CM
LMO7	0	3.03193	0.789	0.026	0	CM
MLF1	0	3.02621	0.685	0.004	0	CM
PPARGC1A	0	3.00488	0.635	0.004	0	CM
PDLIM5	0	2.9968	0.924	0.233	0	CM
LMOD2	0	2.96258	0.676	0.002	0	CM
CACNB2	0	2.94312	0.914	0.159	0	CM
RETREG1	0	2.93298	0.814	0.032	0	CM
EFNA5	0	2.91624	0.746	0.03	0	CM
CKMT2	0	2.91235	0.656	0.001	0	CM
SCN5A	0	2.91006	0.631	0.003	0	CM
NCEH1	0	2.89965	0.686	0.024	0	CM
FBXO32	0	2.88125	0.741	0.036	0	CM
SETDB2	0	2.86565	0.688	0.011	0	CM
TXLNB	0	2.8591	0.685	0.005	0	CM
FBXO40	0	2.85536	0.637	0.002	0	CM
PDE7A	0	2.83781	0.853	0.074	0	CM
AKAP6	0	2.77466	0.876	0.075	0	CM
CASQ2	0	2.76901	0.654	0.004	0	CM
TRIM54	0	2.76685	0.654	0.004	0	CM
SLC8A1	0	2.7436	0.939	0.307	0	CM
SGCG	0	2.73296	0.641	0.004	0	CM
LRRC2	0	2.71423	0.62	0.002	0	CM
NDRG4	0	2.68937	0.872	0.097	0	CM
MYL3	0	2.66965	0.64	0.007	0	CM
PCDH7	0	2.66747	0.735	0.052	0	CM
TACC2	0	2.62661	0.801	0.074	0	CM
GCOM1	0	2.60951	0.622	0.005	0	CM
ENSMFAG00000046536	0	2.60125	0.579	0.002	0	CM
CSRP3	0	2.59239	0.569	0.001	0	CM
TENM2	0	2.58271	0.475	0.014	0	CM
CLIC5	0	2.54225	0.797	0.08	0	CM
TRIM63	0	2.5352	0.616	0.004	0	CM
PARM1	0	2.52331	0.594	0.024	0	CM
SLC16A7	0	2.51847	0.612	0.016	0	CM
B4GALNT3	0	2.50544	0.546	0.002	0	CM
DAPK2	0	2.49893	0.685	0.041	0	CM
RNF207	0	2.4796	0.618	0.002	0	CM
SPOCK3	0	2.47177	0.56	0.006	0	CM
ENSMFAG00000000835	0	2.47097	0.786	0.066	0	CM
PPP1R14C	0	2.39288	0.55	0.004	0	CM
MTUS2	0	2.38105	0.586	0.012	0	CM
RRAD	0	2.3795	0.532	0.003	0	CM
ALPK2	0	2.36808	0.549	0.004	0	CM
RBM24	0	2.35989	0.593	0.007	0	CM
DUSP27	0	2.33344	0.474	0.002	0	CM
POPDC2	0	2.3188	0.604	0.014	0	CM
USP13	0	2.31689	0.696	0.051	0	CM
LARGE1	0	2.31401	0.893	0.405	0	CM
SRL	0	2.30693	0.59	0.019	0	CM
SLC1A3	0	2.28995	0.618	0.021	0	CM
ENSMFAG00000034058	0	2.28957	0.535	0.003	0	CM
TNNT1	0	2.27694	0.5	0.003	0	CM
MYOM3	0	2.2616	0.503	0.003	0	CM
KCNJ3	0	2.2594	0.501	0.003	0	CM
DENND5B	0	2.24886	0.686	0.046	0	CM
WNK2	0	2.22672	0.543	0.011	0	CM
DES	0	2.22313	0.527	0.013	0	CM
PLIN5	0	2.21627	0.516	0.003	0	CM
ENSMFAG00000046891	0	2.21054	0.891	0.183	0	CM
MYL12A	0	2.20104	0.511	0.008	0	CM
ATP2A2	0	2.19928	0.803	0.143	0	CM
NIPSNAP2	0	2.18785	0.849	0.157	0	CM
GREB1L	0	2.18743	0.525	0.018	0	CM
ENSMFAG00000000396	0	2.17827	0.469	0.001	0	CM
MYLK3	0	2.17287	0.51	0.003	0	CM
PHACTR1	0	2.16141	0.683	0.078	0	CM
GPCPD1	0	2.13484	0.672	0.064	0	CM
USP28	0	2.12366	0.634	0.043	0	CM
THSD4	0	2.11231	0.7	0.067	0	CM
SNTA1	0	2.10576	0.541	0.009	0	CM
PLEKHA5	0	2.09013	0.878	0.212	0	CM
ANK3	0	2.07904	0.887	0.16	0	CM
ALPK3	0	2.05753	0.613	0.041	0	CM
TPM1	0	2.0454	0.879	0.181	0	CM
GALNT17	0	2.04404	0.682	0.06	0	CM
UNC45B	0	2.03885	0.455	0.002	0	CM
ACACB	0	2.02198	0.757	0.096	0	CM
TBC1D1	0	2.0186	0.716	0.118	0	CM
TRIM55	0	2.01345	0.442	0.003	0	CM
HSPB1	0	2.0117	0.42	0.017	0	CM
PSME4	0	1.99227	0.733	0.105	0	CM
PDLIM3	0	1.98977	0.709	0.097	0	CM
ENSMFAG00000031304	0	1.97313	0.416	0.017	0	CM
PPM1K	0	1.96889	0.528	0.022	0	CM
DTNA	0	1.96787	0.692	0.061	0	CM
GTF2H5	0	1.95897	0.486	0.011	0	CM
CPT1B	0	1.94809	0.448	0.004	0	CM
SGCD	0	1.94111	0.637	0.058	0	CM
PPP2R3A	0	1.93345	0.775	0.121	0	CM
SHROOM3	0	1.93303	0.512	0.021	0	CM
GPD1L	0	1.93102	0.517	0.014	0	CM
PLCXD3	0	1.91609	0.496	0.027	0	CM
FILIP1	0	1.91578	0.894	0.222	0	CM
ANK1	0	1.90969	0.43	0.002	0	CM
MAST2	0	1.90597	0.751	0.123	0	CM
HOMER1	0	1.89972	0.518	0.018	0	CM
GATA6	0	1.89776	0.565	0.031	0	CM
CRYAB	0	1.89754	0.422	0.001	0	CM
RPL3L	0	1.89651	0.438	0.001	0	CM
LRRFIP2	0	1.88487	0.799	0.174	0	CM
FNIP2	0	1.88327	0.648	0.112	0	CM
RETSAT	0	1.88123	0.514	0.02	0	CM
PLD1	0	1.87206	0.791	0.179	0	CM
ART3	0	1.85487	0.45	0.001	0	CM
MYL2	0	1.84853	0.546	0.073	0	CM
ACO2	0	1.84833	0.698	0.095	0	CM
MPPED2	0	1.84499	0.52	0.024	0	CM
LAPTM4B	0	1.83847	0.528	0.026	0	CM
ACTC1	0	1.83097	0.499	0.024	0	CM
MEIS2	0	1.82542	0.79	0.145	0	CM
ABLIM1	0	1.82302	0.96	0.45	0	CM
SLC25A4	0	1.82086	0.424	0.003	0	CM
PRKN	0	1.80765	0.874	0.272	0	CM
MAST4	0	1.8048	0.889	0.346	0	CM
ANK2	0	1.80357	0.72	0.105	0	CM
ESRRB	0	1.79448	0.409	0.008	0	CM
KLHL24	0	1.79441	0.665	0.091	0	CM
JPH2	0	1.79411	0.497	0.026	0	CM
NNT	0	1.78956	0.545	0.039	0	CM
FGF13	0	1.78912	0.318	0.019	0	CM
GPT2	0	1.78213	0.402	0.001	0	CM
XIRP2	0	1.77434	0.297	0.002	0	CM
PPP1R9A	0	1.76662	0.663	0.071	0	CM
MPC1	0	1.75701	0.485	0.022	0	CM
FHL1	0	1.7459	0.54	0.054	0	CM
PLXNA4	0	1.74179	0.454	0.03	0	CM
SH3GL2	0	1.72528	0.384	0.004	0	CM
DENND2C	0	1.72489	0.373	0.005	0	CM
PIP5K1B	0	1.72109	0.526	0.028	0	CM
GBE1	0	1.71831	0.819	0.201	0	CM
NID1	0	1.70712	0.717	0.142	0	CM
ACSS3	0	1.7062	0.62	0.07	0	CM
INSR	0	1.69824	0.784	0.188	0	CM
USP53	0	1.69087	0.438	0.012	0	CM
CACNA1C	0	1.68878	0.76	0.118	0	CM
CORO6	0	1.68482	0.596	0.079	0	CM
MITF	0	1.68315	0.639	0.076	0	CM
SLC25A12	0	1.67634	0.59	0.057	0	CM
LRRC49	0	1.66515	0.43	0.026	0	CM
ABHD18	0	1.66413	0.641	0.087	0	CM
ENSMFAG00000039841	0	1.66362	0.349	0.002	0	CM
TBC1D8	0	1.64608	0.696	0.119	0	CM
FYB2	0	1.64574	0.354	0.006	0	CM
KCND3	0	1.63643	0.426	0.022	0	CM
VEGFA	0	1.63568	0.588	0.055	0	CM
SUGCT	0	1.62495	0.358	0.047	0	CM
CAMK2D	0	1.61572	0.865	0.329	0	CM
ESRRG	0	1.61203	0.382	0.003	0	CM
CKM	0	1.61145	0.334	0.001	0	CM
LGR6	0	1.60994	0.408	0.014	0	CM
ZMAT4	0	1.6073	0.383	0.014	0	CM
PAM	0	1.6063	0.72	0.143	0	CM
ABTB2	0	1.6045	0.477	0.041	0	CM
C14orf180	0	1.60347	0.38	0.008	0	CM
EIF1B	0	1.60323	0.386	0.002	0	CM
EDNRA	0	1.60148	0.643	0.118	0	CM
DOCK3	0	1.59664	0.461	0.025	0	CM
MDH1	0	1.59521	0.462	0.025	0	CM
TMEM38A	0	1.58608	0.4	0.012	0	CM
PEBP4	0	1.57239	0.404	0.021	0	CM
UNC13D	0	1.56468	0.393	0.012	0	CM
PRDM16	0	1.55935	0.484	0.04	0	CM
RAP1GAP2	0	1.55896	0.679	0.069	0	CM
FRAS1	0	1.55887	0.454	0.034	0	CM
REEP1	0	1.55843	0.382	0.007	0	CM
ESYT2	0	1.55017	0.787	0.212	0	CM
ASB2	0	1.53353	0.368	0.007	0	CM
BZW2	0	1.5325	0.422	0.017	0	CM
TP63	0	1.53036	0.324	0.005	0	CM
PPP1R13L	0	1.53032	0.408	0.018	0	CM
F3	0	1.52944	0.32	0.001	0	CM
HACD1	0	1.52869	0.505	0.034	0	CM
TRPM7	0	1.52597	0.749	0.182	0	CM
RHOT1	0	1.52269	0.653	0.102	0	CM
LDHB	0	1.52222	0.405	0.009	0	CM
CPEB4	0	1.52175	0.592	0.078	0	CM
LTBP1	0	1.51397	0.822	0.166	0	CM
ITPR2	0	1.51101	0.835	0.254	0	CM
PRKAG2	0	1.50888	0.541	0.205	0	CM
ASB15	0	1.50635	0.351	0.002	0	CM
COL9A1	0	1.50615	0.305	0.003	0	CM
ILVBL	0	1.50029	0.354	0.008	0	CM
LPL	0	1.48954	0.597	0.091	0	CM
AAK1	0	1.4851	0.872	0.318	0	CM
TMOD1	0	1.4849	0.627	0.084	0	CM
SLC12A7	0	1.47505	0.418	0.025	0	CM
SMPX	0	1.46707	0.345	0.003	0	CM
FAM129A	0	1.46517	0.723	0.226	0	CM
ACADM	0	1.45863	0.432	0.03	0	CM
MSRB3	0	1.45381	0.803	0.222	0	CM
ECHDC3	0	1.45313	0.467	0.039	0	CM
RCAN2	0	1.44131	0.791	0.172	0	CM
KLHL31	0	1.44025	0.34	0.001	0	CM
PDE3A	0	1.43305	0.876	0.292	0	CM
SLC16A1	0	1.43183	0.338	0.005	0	CM
AGTPBP1	0	1.43065	0.599	0.108	0	CM
ROR1	0	1.42966	0.402	0.026	0	CM
KANK1	0	1.42786	0.601	0.087	0	CM
ASAH1	0	1.4256	0.367	0.011	0	CM
HMGN3	0	1.42248	0.499	0.054	0	CM
SAMD4A	0	1.42197	0.847	0.276	0	CM
MYH14	0	1.41741	0.358	0.011	0	CM
PRICKLE1	0	1.40838	0.594	0.101	0	CM
ENSMFAG00000041085	0	1.39198	0.549	0.079	0	CM
PIK3R1	0	1.38846	0.707	0.167	0	CM
ACOT11	0	1.3875	0.313	0.005	0	CM
SLC19A2	0	1.38395	0.365	0.014	0	CM
SLMAP	0	1.38067	0.754	0.22	0	CM
PROX1	0	1.37965	0.327	0.002	0	CM
CLIP1	0	1.36942	0.598	0.108	0	CM
ENSMFAG00000033308	0	1.36903	0.41	0.033	0	CM
ABLIM2	0	1.36681	0.299	0.012	0	CM
ENSMFAG00000044826	0	1.35069	0.442	0.036	0	CM
GRIP2	0	1.34496	0.393	0.025	0	CM
TNFRSF19	0	1.34253	0.485	0.051	0	CM
NUPR1	0	1.34237	0.33	0.012	0	CM
CAP2	0	1.34212	0.464	0.037	0	CM
PTPN3	0	1.34037	0.392	0.027	0	CM
SLC7A6	0	1.33188	0.402	0.026	0	CM
LRRTM3	0	1.32823	0.3	0.003	0	CM
RILPL1	0	1.32749	0.642	0.133	0	CM
PYGB	0	1.32461	0.435	0.046	0	CM
MAPK4	0	1.32159	0.264	0.003	0	CM
MACROD1	0	1.32085	0.347	0.026	0	CM
PRKAA2	0	1.31595	0.33	0.003	0	CM
ACSS2	0	1.31428	0.459	0.043	0	CM
ALS2CR12	0	1.31334	0.276	0.003	0	CM
STK38L	0	1.31301	0.49	0.073	0	CM
DOK5	0	1.30907	0.422	0.041	0	CM
ACTN4	0	1.30877	0.734	0.196	0	CM
HHATL	0	1.30568	0.277	0.002	0	CM
AFG3L2	0	1.2987	0.49	0.055	0	CM
ATP1B1	0	1.29739	0.324	0.007	0	CM
ENSMFAG00000044069	0	1.29727	0.863	0.43	0	CM
ENSMFAG00000036868	0	1.29631	0.337	0.008	0	CM
TRHDE	0	1.28846	0.332	0.02	0	CM
SLC27A1	0	1.28759	0.439	0.048	0	CM
MACROD2	0	1.28717	0.678	0.121	0	CM
ENSMFAG00000033843	0	1.27463	0.53	0.067	0	CM
SLC38A1	0	1.26963	0.472	0.062	0	CM
PHKG1	0	1.26936	0.275	0.003	0	CM
MAPRE2	0	1.26833	0.665	0.15	0	CM
JPH1	0	1.26738	0.271	0.002	0	CM
NAV2	0	1.26576	0.452	0.055	0	CM
SYNDIG1	0	1.26532	0.288	0.018	0	CM
HIF3A	0	1.25199	0.417	0.063	0	CM
USP2	0	1.24876	0.283	0.002	0	CM
ATP8A1	0	1.24215	0.583	0.104	0	CM
PPP1R3A	0	1.24074	0.271	0.001	0	CM
PPM1L	0	1.23891	0.592	0.105	0	CM
POR	0	1.23775	0.36	0.033	0	CM
COQ8A	0	1.23726	0.334	0.018	0	CM
TRPM4	0	1.23017	0.498	0.063	0	CM
SLC29A1	0	1.21721	0.285	0.012	0	CM
HSDL2	0	1.21671	0.5	0.069	0	CM
HSPB8	0	1.20967	0.274	0.006	0	CM
ASB11	0	1.20818	0.269	0.002	0	CM
ZNF827	0	1.20789	0.551	0.086	0	CM
SMYD1	0	1.20667	0.26	0.001	0	CM
GMPR	0	1.19502	0.308	0.015	0	CM
LMTK2	0	1.19476	0.521	0.082	0	CM
ROBO1	0	1.19232	0.431	0.12	0	CM
ECT2L	0	1.18289	0.388	0.034	0	CM
ABHD2	0	1.18199	0.408	0.058	0	CM
C15orf41	0	1.1699	0.431	0.057	0	CM
GATA4	0	1.16597	0.597	0.112	0	CM
LARP4B	0	1.16366	0.606	0.127	0	CM
PANK1	0	1.16312	0.429	0.052	0	CM
SLC20A2	0	1.16247	0.465	0.063	0	CM
SMYD2	0	1.16006	0.373	0.034	0	CM
ENSMFAG00000034566	0	1.15728	0.489	0.073	0	CM
ADCY5	0	1.15423	0.502	0.076	0	CM
ASB14	0	1.15279	0.277	0.003	0	CM
CEP85	0	1.15032	0.274	0.005	0	CM
NEDD4L	0	1.14026	0.543	0.088	0	CM
MYOCD	0	1.13494	0.406	0.041	0	CM
AKAP1	0	1.13267	0.408	0.048	0	CM
ENSMFAG00000040760	0	1.13256	0.445	0.052	0	CM
NPAS2	0	1.12404	0.37	0.041	0	CM
CAST	0	1.11752	0.669	0.177	0	CM
SESN1	0	1.11608	0.641	0.158	0	CM
PPM1H	0	1.11276	0.576	0.131	0	CM
ADRA1A	0	1.11233	0.252	0.01	0	CM
ENSMFAG00000024346	0	1.1053	0.578	0.113	0	CM
CPED1	0	1.10043	0.734	0.198	0	CM
STRN	0	1.09695	0.598	0.131	0	CM
XKR6	0	1.086	0.425	0.059	0	CM
SPEG	0	1.08336	0.261	0.012	0	CM
CACNA2D1	0	1.08245	0.748	0.206	0	CM
MAPKAPK2	0	1.08021	0.487	0.072	0	CM
LIMCH1	0	1.07798	0.748	0.219	0	CM
GRAMD2B	0	1.0728	0.538	0.101	0	CM
IFRD1	0	1.06681	0.292	0.015	0	CM
PIR	0	1.0645	0.321	0.027	0	CM
FHIT	0	1.0631	0.576	0.119	0	CM
AZIN1	0	1.06264	0.272	0.012	0	CM
HRH2	0	1.06052	0.265	0.011	0	CM
GOT2	0	1.05592	0.309	0.018	0	CM
MIPOL1	0	1.05354	0.506	0.086	0	CM
PTPRK	0	1.04838	0.775	0.291	0	CM
PPARGC1B	0	1.04749	0.518	0.095	0	CM
CHST9	0	1.04374	0.284	0.022	0	CM
OGDH	0	1.04158	0.641	0.156	0	CM
RAB20	0	1.04122	0.399	0.06	0	CM
TANC1	0	1.03891	0.627	0.152	0	CM
SOX6	0	1.03863	0.577	0.082	0	CM
SEMA5A	0	1.03521	0.513	0.089	0	CM
ACSL1	0	1.03373	0.285	0.017	0	CM
MSI2	0	1.03356	0.784	0.257	0	CM
GOT1	0	1.03355	0.28	0.012	0	CM
TSPAN12	0	1.02341	0.302	0.021	0	CM
ME1	0	1.01268	0.254	0.016	0	CM
SYNPO	0	1.0122	0.304	0.027	0	CM
RAB21	0	1.01004	0.487	0.081	0	CM
GRK4	0	1.00691	0.442	0.073	0	CM
PHTF2	0	1.00597	0.515	0.09	0	CM
SLC35D1	0	1.00376	0.419	0.061	0	CM
THRB	0	0.991262	0.706	0.182	0	CM
C9orf3	0	0.984481	0.862	0.389	0	CM
RNF150	0	0.983134	0.439	0.069	0	CM
KCTD8	0	0.982158	0.333	0.042	0	CM
ABCC5	0	0.981443	0.539	0.108	0	CM
KIF5B	0	0.980309	0.538	0.11	0	CM
MFSD11	0	0.97663	0.418	0.061	0	CM
LCLAT1	0	0.975457	0.516	0.097	0	CM
UBC	0	0.973846	0.292	0.023	0	CM
SGSM1	0	0.973693	0.302	0.032	0	CM
OSBPL6	0	0.970326	0.326	0.03	0	CM
SAT1	0	0.962342	0.692	0.22	0	CM
FBXO42	0	0.96126	0.587	0.135	0	CM
TBC1D4	0	0.960129	0.62	0.164	0	CM
KIF1C	0	0.951383	0.326	0.04	0	CM
LPIN1	0	0.948491	0.389	0.059	0	CM
ATP2C1	0	0.945577	0.529	0.115	0	CM
44623	0	0.939412	0.295	0.03	0	CM
CNNM4	0	0.938854	0.295	0.02	0	CM
ARHGEF12	0	0.938181	0.698	0.229	0	CM
HADHB	0	0.934469	0.471	0.079	0	CM
PSD3	0	0.929466	0.87	0.395	0	CM
ETFDH	0	0.928587	0.364	0.05	0	CM
DCUN1D2	0	0.926022	0.399	0.053	0	CM
KANK2	0	0.92365	0.557	0.133	0	CM
ENSMFAG00000037184	0	0.919587	0.335	0.038	0	CM
PRKCI	0	0.905751	0.43	0.069	0	CM
LIMS2	0	0.905177	0.584	0.141	0	CM
GYPC	0	0.896774	0.331	0.049	0	CM
BMPR1A	0	0.896392	0.532	0.107	0	CM
NEK10	0	0.890908	0.292	0.028	0	CM
NBEA	0	0.89012	0.667	0.182	0	CM
CPEB3	0	0.889815	0.607	0.154	0	CM
ENSMFAG00000036975	0	0.884713	0.527	0.114	0	CM
ATP5MG	0	0.884168	0.276	0.021	0	CM
ICA1	0	0.881662	0.475	0.097	0	CM
FRY	0	0.879696	0.706	0.219	0	CM
CRY2	0	0.873246	0.346	0.045	0	CM
ENSMFAG00000000196	0	0.872297	0.604	0.163	0	CM
FAM162A	0	0.869844	0.382	0.056	0	CM
LRRFIP1	0	0.869833	0.732	0.254	0	CM
GABARAPL1	0	0.869115	0.317	0.035	0	CM
LRIG1	0	0.862906	0.372	0.057	0	CM
ADCY6	0	0.856905	0.483	0.087	0	CM
EXOG	0	0.850293	0.283	0.026	0	CM
ZNF106	0	0.850272	0.362	0.055	0	CM
PDE1C	0	0.843438	0.771	0.203	0	CM
TANGO2	0	0.841125	0.391	0.069	0	CM
PPFIBP1	0	0.838345	0.777	0.303	0	CM
SLC39A14	0	0.838318	0.278	0.031	0	CM
MFSD8	0	0.836436	0.385	0.067	0	CM
HADHA	0	0.835006	0.35	0.049	0	CM
ENSMFAG00000039610	0	0.832615	0.682	0.227	0	CM
KTN1	0	0.831779	0.794	0.325	0	CM
ZFPM2	0	0.827757	0.841	0.374	0	CM
HEXB	0	0.822086	0.362	0.053	0	CM
UCKL1	0	0.818454	0.408	0.072	0	CM
TNIK	0	0.817363	0.594	0.115	0	CM
WIPI1	0	0.814382	0.261	0.026	0	CM
TCP11L2	0	0.808197	0.368	0.056	0	CM
PRR16	0	0.803396	0.262	0.03	0	CM
GAB1	0	0.794138	0.688	0.234	0	CM
SQSTM1	0	0.787327	0.432	0.099	0	CM
SMTN	0	0.786163	0.406	0.081	0	CM
IDH2	0	0.784446	0.312	0.042	0	CM
VWA8	0	0.783585	0.449	0.084	0	CM
TBX20	0	0.783187	0.488	0.087	0	CM
ENSMFAG00000039783	0	0.782395	0.298	0.035	0	CM
PDHX	0	0.780448	0.292	0.032	0	CM
MTUS1	0	0.780121	0.653	0.194	0	CM
GTF2IRD1	0	0.777517	0.252	0.031	0	CM
PRKG1	0	0.77728	0.934	0.389	0	CM
VDAC2	0	0.777173	0.25	0.019	0	CM
PPP1R12B	0	0.775691	0.764	0.303	0	CM
ARFGAP2	0	0.775076	0.25	0.036	0	CM
SLC22A23	0	0.773041	0.358	0.075	0	CM
PLA2R1	0	0.771803	0.324	0.048	0	CM
B3GALNT2	0	0.769384	0.496	0.103	0	CM
APOOL	0	0.764115	0.355	0.056	0	CM
DGLUCY	0	0.75969	0.55	0.153	0	CM
DGKZ	0	0.757392	0.326	0.063	0	CM
MIS18BP1	0	0.755595	0.296	0.054	0	CM
UBE2D1	0	0.75422	0.255	0.02	0	CM
SIRT5	0	0.750995	0.252	0.022	0	CM
MALRD1	0	0.74722	0.442	0.089	0	CM
ENSMFAG00000039436	0	0.742067	0.548	0.153	0	CM
ACYP2	0	0.737369	0.388	0.07	0	CM
DST	0	0.733905	0.845	0.381	0	CM
XPO4	0	0.732279	0.381	0.068	0	CM
ENSMFAG00000031095	0	0.729213	0.797	0.356	0	CM
DCBLD2	0	0.729017	0.5	0.111	0	CM
ZNF586	0	0.728162	0.466	0.102	0	CM
MXRA7	0	0.726704	0.446	0.091	0	CM
RICTOR	0	0.72332	0.639	0.212	0	CM
ABCD3	0	0.720886	0.362	0.065	0	CM
N4BP2L2	0	0.7206	0.648	0.219	0	CM
MAGI1	0	0.715567	0.804	0.278	0	CM
ME2	0	0.712771	0.401	0.079	0	CM
HECTD2	0	0.708394	0.295	0.046	0	CM
GOLGA4	0	0.705556	0.711	0.26	0	CM
RABGAP1L	0	0.701865	0.843	0.46	0	CM
IVNS1ABP	0	0.698801	0.282	0.039	0	CM
PLCL1	0	0.697831	0.786	0.228	0	CM
CUX1	0	0.697652	0.829	0.416	0	CM
RARB	0	0.695583	0.415	0.081	0	CM
AHCYL2	0	0.69468	0.56	0.144	0	CM
COQ9	0	0.69221	0.276	0.032	0	CM
ENSMFAG00000030298	0	0.691274	0.31	0.048	0	CM
GRAMD1B	0	0.69068	0.345	0.06	0	CM
NLRX1	0	0.688197	0.256	0.032	0	CM
COBL	0	0.686364	0.338	0.058	0	CM
DHX37	0	0.681669	0.256	0.027	0	CM
ARHGAP26	0	0.680065	0.813	0.357	0	CM
ASPH	0	0.679483	0.526	0.135	0	CM
LRP6	0	0.679167	0.38	0.079	0	CM
RBPMS	0	0.675638	0.818	0.353	0	CM
PDCD4	0	0.675175	0.337	0.067	0	CM
MAP3K5	0	0.673173	0.622	0.197	0	CM
ZNF506	0	0.670816	0.341	0.064	0	CM
CCDC186	0	0.670065	0.365	0.072	0	CM
ABHD3	0	0.657339	0.431	0.091	0	CM
TMEM117	0	0.654984	0.503	0.123	0	CM
GAREM1	0	0.654638	0.383	0.074	0	CM
SMG1	0	0.654036	0.577	0.166	0	CM
C18orf25	0	0.653901	0.327	0.05	0	CM
AASS	0	0.653889	0.281	0.054	0	CM
NCAM1	0	0.65356	0.476	0.08	0	CM
ENSMFAG00000042132	0	0.652399	0.337	0.059	0	CM
CCDC141	0	0.651137	0.568	0.125	0	CM
TRAK2	0	0.648703	0.303	0.054	0	CM
FSTL1	0	0.648512	0.346	0.064	0	CM
KLHL7	0	0.647158	0.413	0.094	0	CM
ENSMFAG00000038698	0	0.644746	0.411	0.08	0	CM
DECR1	0	0.64341	0.332	0.059	0	CM
ZNF10	0	0.641876	0.263	0.041	0	CM
PHLDB2	0	0.641589	0.601	0.182	0	CM
RRAS2	0	0.637945	0.358	0.067	0	CM
LARP1B	0	0.634901	0.479	0.125	0	CM
AKAP9	0	0.631709	0.791	0.373	0	CM
GHR	0	0.630506	0.373	0.078	0	CM
NFYC	0	0.628698	0.367	0.072	0	CM
TOM1L2	0	0.624226	0.567	0.165	0	CM
AGL	0	0.622806	0.286	0.045	0	CM
MPP7	0	0.621591	0.339	0.047	0	CM
CALD1	0	0.621351	0.86	0.421	0	CM
ABCC1	0	0.621217	0.488	0.13	0	CM
SPAG16	0	0.618998	0.411	0.107	0	CM
DCAF6	0	0.617513	0.581	0.189	0	CM
ENSMFAG00000003072	0	0.611309	0.437	0.1	0	CM
ANKH	0	0.603615	0.5	0.134	0	CM
TMEM164	0	0.592828	0.282	0.061	0	CM
RB1CC1	0	0.58875	0.597	0.204	0	CM
NDUFS1	0	0.585762	0.315	0.057	0	CM
SORT1	0	0.582341	0.334	0.066	0	CM
PPIP5K2	0	0.581331	0.56	0.17	0	CM
DNAJB6	0	0.580515	0.388	0.083	0	CM
DISC1	0	0.580162	0.595	0.227	0	CM
AK3	0	0.579732	0.25	0.036	0	CM
MICAL3	0	0.578255	0.257	0.048	0	CM
CD36	0	0.577861	0.695	0.253	0	CM
PPP1R13B	0	0.576805	0.506	0.145	0	CM
EPB41	0	0.574988	0.449	0.105	0	CM
FAM214A	0	0.568508	0.524	0.161	0	CM
ADAM9	0	0.567831	0.335	0.067	0	CM
UBE2O	0	0.563701	0.352	0.071	0	CM
DIXDC1	0	0.562126	0.288	0.069	0	CM
ULK1	0	0.561528	0.293	0.068	0	CM
SUN1	0	0.560075	0.44	0.121	0	CM
SIPA1L2	0	0.559426	0.564	0.148	0	CM
HDAC4	0	0.558252	0.477	0.15	0	CM
CELF2	0	0.557315	0.874	0.355	0	CM
TMX2	0	0.551183	0.262	0.044	0	CM
PRIM2	0	0.550143	0.492	0.14	0	CM
PGM5	0	0.550023	0.466	0.116	0	CM
COX10	0	0.550002	0.327	0.058	0	CM
IGF1R	0	0.54097	0.7	0.264	0	CM
SHISA5	0	0.53964	0.337	0.07	0	CM
INPP5A	0	0.53946	0.458	0.129	0	CM
MRPS5	0	0.537375	0.375	0.081	0	CM
RHOBTB3	0	0.537019	0.382	0.091	0	CM
UBE2H	0	0.53635	0.623	0.225	0	CM
SHLD1	0	0.53332	0.4	0.1	0	CM
CPNE3	0	0.530663	0.25	0.044	0	CM
CCSER2	0	0.530071	0.419	0.098	0	CM
IARS	0	0.530027	0.334	0.079	0	CM
ENSMFAG00000037558	0	0.527977	0.274	0.049	0	CM
ECSIT	0	0.527338	0.347	0.079	0	CM
ACSS1	0	0.52671	0.352	0.087	0	CM
RNF115	0	0.522468	0.546	0.171	0	CM
MGST3	0	0.518857	0.375	0.084	0	CM
STAU2	0	0.517569	0.651	0.245	0	CM
BCKDHB	0	0.516264	0.266	0.047	0	CM
SUCLG1	0	0.514987	0.273	0.049	0	CM
FAM227B	0	0.512269	0.263	0.05	0	CM
IMMP2L	0	0.510849	0.645	0.258	0	CM
DAG1	0	0.509461	0.353	0.077	0	CM
SEC31A	0	0.508994	0.557	0.189	0	CM
PAFAH1B2	0	0.50236	0.345	0.074	0	CM
CRADD	0	0.501246	0.598	0.198	0	CM
BICC1	0	4.42499	0.84	0.036	0	FB
DCN	0	3.9485	0.68	0.025	0	FB
C7	0	3.76467	0.729	0.097	0	FB
PCSK6	0	3.57346	0.537	0.031	0	FB
ENSMFAG00000030038	0	3.10676	0.65	0.062	0	FB
LAMC1	0	2.96317	0.78	0.232	0	FB
LTBP4	0	2.87702	0.597	0.054	0	FB
SVEP1	0	2.80929	0.365	0.013	0	FB
COL6A3	0	2.77796	0.393	0.017	0	FB
PID1	0	2.76855	0.66	0.103	0	FB
LAMA2	0	2.76155	0.914	0.409	0	FB
ABI3BP	0	2.75973	0.389	0.012	0	FB
ABCA9	0	2.73048	0.387	0.038	0	FB
ABCA8	0	2.71442	0.763	0.161	0	FB
ENSMFAG00000000325	0	2.68872	0.537	0.069	0	FB
NPAS3	0	2.68472	0.494	0.049	0	FB
EPHA3	0	2.67315	0.374	0.013	0	FB
FBN1	0	2.63277	0.566	0.098	0	FB
SERPINE2	0	2.59916	0.287	0.015	0	FB
ANKS1B	0	2.5843	0.424	0.048	0	FB
UNC5C	0	2.53282	0.364	0.02	0	FB
COL12A1	0	2.48544	0.319	0.012	0	FB
MALRD1	0	2.46911	0.444	0.09	0	FB
BNC2	0	2.4585	0.499	0.065	0	FB
NOVA1	0	2.45799	0.328	0.013	0	FB
TGFBR3	0	2.45658	0.555	0.137	0	FB
FBLN5	0	2.4556	0.324	0.015	0	FB
ABCA10	0	2.42538	0.293	0.011	0	FB
SCN7A	0	2.35918	0.569	0.102	0	FB
GLIS3	0	2.3408	0.465	0.071	0	FB
TBX20	0	2.28128	0.413	0.102	0	FB
ABCA6	0	2.27341	0.473	0.071	0	FB
FOXP2	0	2.25558	0.307	0.022	0	FB
APCDD1	0	2.23583	0.284	0.025	0	FB
EGFR	0	2.22631	0.623	0.177	0	FB
MICAL2	0	2.22256	0.433	0.103	0	FB
GSN	0	2.20273	0.829	0.33	0	FB
EYA2	0	2.20258	0.319	0.034	0	FB
CCDC80	0	2.1975	0.289	0.027	0	FB
CCDC102B	0	2.1901	0.398	0.056	0	FB
AFF3	0	2.17728	0.365	0.052	0	FB
ENSMFAG00000002351	0	2.13421	0.342	0.036	0	FB
MAGI2	0	2.10854	0.408	0.085	0	FB
UST	0	2.10631	0.412	0.066	0	FB
KIAA1755	0	2.08841	0.251	0.016	0	FB
COL1A2	0	2.08145	0.353	0.037	0	FB
CELF2	0	2.07073	0.837	0.364	0	FB
NAALADL2	0	2.06157	0.493	0.13	0	FB
SULF1	0	2.03953	0.255	0.021	0	FB
FN1	0	2.00158	0.271	0.036	0	FB
AKAP12	0	2.00033	0.32	0.043	0	FB
STON2	0	1.99322	0.264	0.015	0	FB
ARHGAP21	0	1.98612	0.565	0.194	0	FB
COL14A1	0	1.98165	0.472	0.098	0	FB
COL3A1	0	1.9751	0.384	0.061	0	FB
LTBP1	0	1.95291	0.627	0.204	0	FB
LSP1	0	1.94386	0.258	0.019	0	FB
CYP7B1	0	1.93258	0.424	0.095	0	FB
LAMB1	0	1.85758	0.436	0.136	0	FB
SRGAP1	0	1.8303	0.255	0.031	0	FB
NCAM2	0	1.82395	0.257	0.039	0	FB
LRP1	0	1.71797	0.39	0.097	0	FB
COL5A2	0	1.6971	0.478	0.113	0	FB
ADGRB3	0	1.653	0.553	0.122	0	FB
PXDN	0	1.65215	0.316	0.07	0	FB
COL5A1	0	1.6274	0.289	0.048	0	FB
USP54	0	1.61323	0.279	0.092	0	FB
EBF2	0	1.61178	0.689	0.188	0	FB
MATN2	0	1.60657	0.266	0.044	0	FB
RRBP1	0	1.59694	0.385	0.11	0	FB
FREM1	0	1.5842	0.466	0.137	0	FB
SOBP	0	1.51741	0.453	0.154	0	FB
DDR2	0	1.51648	0.38	0.108	0	FB
PLXDC1	0	1.51396	0.258	0.054	0	FB
COL6A2	0	1.51343	0.428	0.12	0	FB
GPC6	0	1.5079	0.531	0.141	0	FB
RORA	0	1.49005	0.398	0.125	0	FB
EXT1	0	1.4618	0.766	0.478	0	FB
PCSK5	0	1.45439	0.303	0.07	0	FB
EBF1	0	1.44228	0.828	0.409	0	FB
NTN4	0	1.43837	0.504	0.231	0	FB
PLXDC2	0	1.4228	0.618	0.279	0	FB
ANTXR1	0	1.41957	0.378	0.118	0	FB
NDRG1	0	1.38131	0.253	0.06	0	FB
SETBP1	0	1.38022	0.366	0.121	0	FB
SDC2	0	1.37285	0.328	0.09	0	FB
CACHD1	0	1.36494	0.256	0.072	0	FB
NFIA	0	1.3568	0.774	0.5	0	FB
GAS7	0	1.34943	0.571	0.229	0	FB
ENSMFAG00000002541	0	1.3419	0.407	0.134	0	FB
PTPN13	0	1.30841	0.326	0.102	0	FB
NAV1	0	1.27574	0.443	0.179	0	FB
TBC1D16	0	1.23465	0.329	0.103	0	FB
PDE1A	0	1.19871	0.42	0.156	0	FB
PBX1	0	1.13592	0.573	0.333	0	FB
TCF4	0	1.09522	0.765	0.468	0	FB
PLCB1	0	1.04096	0.779	0.421	0	FB
DENND2A	0	0.9852	0.489	0.204	0	FB
RBMS3	0	0.950012	0.887	0.587	0	FB
TSHZ2	0	0.779998	0.671	0.323	0	FB
DPYD	2.60523e-286	0.789966	0.676	0.402	4.23219e-282	FB
FBXL7	4.5997e-279	0.722242	0.597	0.306	7.47221e-275	FB
FNDC3B	6.74914e-265	0.947986	0.621	0.41	1.0964e-260	FB
PRKCA	3.94232e-258	0.668141	0.552	0.308	6.40431e-254	FB
ZFPM2	2.06053e-255	0.833313	0.652	0.41	3.34733e-251	FB
OSMR	1.09636e-253	1.19483	0.281	0.102	1.78104e-249	FB
HSPG2	8.32483e-247	1.23932	0.341	0.149	1.35237e-242	FB
TCF7L2	1.03081e-244	1.05213	0.469	0.257	1.67456e-240	FB
PMP22	1.42605e-236	1.0134	0.276	0.102	2.31662e-232	FB
MEIS2	1.15149e-227	1.00285	0.421	0.213	1.8706e-223	FB
NTM	2.00236e-226	0.794621	0.409	0.198	3.25284e-222	FB
RBMS1	1.64014e-220	0.885704	0.624	0.438	2.66441e-216	FB
RIN2	6.95037e-218	0.866176	0.52	0.304	1.12909e-213	FB
NHSL1	3.61694e-214	1.30973	0.309	0.142	5.87572e-210	FB
SEC24D	3.88727e-198	1.05487	0.279	0.118	6.31486e-194	FB
NID1	6.00064e-192	0.964706	0.39	0.203	9.74804e-188	FB
FMNL2	6.35689e-192	1.05062	0.35	0.173	1.03268e-187	FB
FGFR1	3.1919e-188	1.0059	0.352	0.178	5.18524e-184	FB
TRPS1	2.44041e-186	0.506197	0.43	0.21	3.96444e-182	FB
ZNF521	3.27772e-179	1.02424	0.3	0.143	5.32465e-175	FB
PRKD1	1.42592e-178	0.83031	0.31	0.139	2.31641e-174	FB
ROBO1	1.9408e-177	0.991388	0.305	0.144	3.15283e-173	FB
EBF3	5.80708e-177	0.923246	0.271	0.115	9.4336e-173	FB
SOX5	2.80023e-176	0.775112	0.294	0.128	4.54897e-172	FB
ENSMFAG00000026668	6.91475e-171	1.06146	0.272	0.122	1.1233e-166	FB
SPARCL1	7.16414e-171	0.770295	0.373	0.188	1.16382e-166	FB
RHOBTB3	2.7533e-165	1.14981	0.252	0.115	4.47274e-161	FB
SPTBN1	5.51469e-160	0.549996	0.688	0.507	8.95862e-156	FB
CDK14	6.76671e-160	0.889882	0.375	0.207	1.09925e-155	FB
OPHN1	2.34015e-158	0.939245	0.389	0.225	3.80157e-154	FB
ANK2	6.50733e-156	0.972157	0.334	0.176	1.05712e-151	FB
FYN	1.79051e-155	0.882087	0.288	0.137	2.90869e-151	FB
MAML2	4.99772e-154	0.628577	0.69	0.498	8.1188e-150	FB
AKT3	2.83943e-152	0.618516	0.567	0.361	4.61266e-148	FB
RHOJ	1.0487e-145	0.809859	0.285	0.135	1.70361e-141	FB
ZEB1	1.10465e-145	0.714946	0.547	0.38	1.7945e-141	FB
DYNC2H1	1.50327e-142	0.962156	0.305	0.162	2.44207e-138	FB
FOXO1	3.29036e-142	0.927079	0.387	0.233	5.34518e-138	FB
PPFIBP1	2.1003e-132	0.714329	0.515	0.352	3.41194e-128	FB
PHLDB1	6.58336e-132	0.90751	0.322	0.177	1.06947e-127	FB
NHS	1.6077e-118	0.697767	0.274	0.139	2.6117e-114	FB
FAM13A	1.13037e-117	0.730375	0.377	0.225	1.83628e-113	FB
AKAP13	9.88232e-112	0.571793	0.627	0.481	1.60538e-107	FB
ABCA1	1.21776e-108	0.779572	0.301	0.17	1.97826e-104	FB
CDK8	5.94158e-105	1.00124	0.306	0.186	9.6521e-101	FB
NCOR2	5.50003e-104	0.857652	0.275	0.154	8.9348e-100	FB
PKD2	1.18836e-102	0.757977	0.339	0.208	1.9305e-98	FB
DCBLD2	2.09986e-101	0.872731	0.268	0.154	3.41122e-97	FB
SSBP2	9.69941e-101	0.614318	0.521	0.388	1.57567e-96	FB
TULP3	1.84484e-100	0.735916	0.25	0.132	2.99694e-96	FB
CYTH3	3.81408e-93	0.60288	0.466	0.333	6.19597e-89	FB
CHD9	1.38682e-89	0.589549	0.54	0.421	2.25288e-85	FB
LAMA4	7.2693e-89	0.593208	0.354	0.218	1.1809e-84	FB
SPRED2	3.57621e-88	0.710849	0.3	0.18	5.80956e-84	FB
SMG6	9.69513e-85	0.770341	0.388	0.271	1.57497e-80	FB
STK3	8.83625e-80	0.72424	0.377	0.263	1.43545e-75	FB
ASPH	1.30226e-79	0.814217	0.283	0.18	2.11552e-75	FB
LIMA1	1.82745e-77	0.753884	0.301	0.193	2.9687e-73	FB
CARMIL1	2.37382e-73	0.561091	0.302	0.19	3.85627e-69	FB
CPED1	3.02272e-69	0.575408	0.376	0.264	4.9104e-65	FB
RBFOX2	4.85128e-67	0.518353	0.446	0.335	7.8809e-63	FB
CD99	1.56144e-64	0.574405	0.297	0.192	2.53656e-60	FB
CACNA2D1	2.82129e-64	0.502568	0.386	0.272	4.58319e-60	FB
ANKRD10	4.08121e-63	0.642352	0.278	0.18	6.62992e-59	FB
GTDC1	1.93329e-61	0.65091	0.273	0.178	3.14063e-57	FB
SCMH1	4.67918e-55	0.595912	0.356	0.263	7.60132e-51	FB
CRYBG3	3.39031e-54	0.709559	0.272	0.188	5.50755e-50	FB
SPATS2L	3.69713e-52	0.52273	0.282	0.187	6.00599e-48	FB
GLS	6.63743e-51	0.518206	0.251	0.163	1.07825e-46	FB
TFDP2	4.98697e-50	0.605234	0.363	0.278	8.10134e-46	FB
ASCC3	8.55799e-47	0.60287	0.291	0.208	1.39024e-42	FB
TRIO	3.2304e-46	0.538352	0.5	0.427	5.24778e-42	FB
SCFD2	1.2007e-35	0.565863	0.255	0.186	1.95054e-31	FB
EEA1	4.21814e-30	0.528061	0.26	0.198	6.85237e-26	FB
RIPOR2	0	4.66908	0.885	0.067	0	T cell
SKAP1	0	4.38128	0.78	0.027	0	T cell
CD247	0	4.35877	0.616	0.004	0	T cell
IKZF1	0	3.97678	0.777	0.045	0	T cell
PTPRC	0	3.79572	0.778	0.061	0	T cell
BCL11B	0	3.75854	0.495	0.003	0	T cell
ITK	0	3.6564	0.489	0.003	0	T cell
CARD11	0	3.62027	0.529	0.015	0	T cell
BTBD11	0	3.60677	0.383	0.006	0	T cell
PTPN22	0	3.52394	0.465	0.006	0	T cell
TOX	0	3.37619	0.631	0.093	0	T cell
THEMIS	0	3.30298	0.386	0.003	0	T cell
ITGA4	0	3.30001	0.476	0.019	0	T cell
CAMK4	0	3.2114	0.373	0.004	0	T cell
ANKRD44	0	3.1993	0.879	0.218	0	T cell
RUNX1	0	3.15403	0.728	0.084	0	T cell
PRKCB	0	3.14749	0.537	0.034	0	T cell
RGS9	0	3.0842	0.388	0.019	0	T cell
TXK	0	3.07548	0.282	0.012	0	T cell
GRAP2	0	3.06673	0.356	0.003	0	T cell
SCML4	0	3.04524	0.48	0.041	0	T cell
CLEC2D	0	3.03667	0.378	0.005	0	T cell
DOCK2	0	3.03163	0.653	0.071	0	T cell
TNIK	0	2.95046	0.669	0.158	0	T cell
PREX1	0	2.90078	0.532	0.071	0	T cell
ENSMFAG00000030025	0	2.88513	0.817	0.182	0	T cell
RAP1GAP2	0	2.85719	0.445	0.144	0	T cell
IKZF3	0	2.83385	0.331	0.004	0	T cell
SORL1	0	2.83285	0.383	0.017	0	T cell
TRAC	0	2.83252	0.297	0.013	0	T cell
TRAF3IP3	0	2.79212	0.335	0.006	0	T cell
SYTL3	0	2.76158	0.338	0.017	0	T cell
CHST11	0	2.75583	0.705	0.142	0	T cell
MBP	0	2.69836	0.589	0.118	0	T cell
LCP2	0	2.6954	0.421	0.03	0	T cell
ENSMFAG00000003265	0	2.69387	0.309	0.006	0	T cell
STAT4	0	2.66167	0.343	0.027	0	T cell
ZC3HAV1	0	2.6123	0.546	0.096	0	T cell
DOCK8	0	2.60847	0.587	0.088	0	T cell
STK17A	0	2.60743	0.372	0.039	0	T cell
PRKCQ	0	2.59311	0.385	0.031	0	T cell
CYFIP2	0	2.59085	0.353	0.027	0	T cell
CD84	0	2.58667	0.343	0.021	0	T cell
TGFB1	0	2.56283	0.46	0.077	0	T cell
FYB1	0	2.55792	0.487	0.063	0	T cell
RASGRP1	0	2.55098	0.289	0.009	0	T cell
KLRK1	0	2.52875	0.259	0.002	0	T cell
APBB1IP	0	2.5129	0.508	0.08	0	T cell
ARHGAP15	0	2.48623	0.832	0.227	0	T cell
GIMAP7	0	2.4557	0.329	0.027	0	T cell
EML4	0	2.41059	0.55	0.14	0	T cell
RASSF1	0	2.40844	0.577	0.151	0	T cell
ZBP1	0	2.40403	0.25	0.005	0	T cell
IL12RB2	0	2.4	0.277	0.042	0	T cell
BIN2	0	2.38519	0.305	0.021	0	T cell
EVL	0	2.35643	0.449	0.099	0	T cell
PDGFD	0	2.35093	0.306	0.05	0	T cell
FGD3	0	2.34808	0.316	0.026	0	T cell
AKNA	0	2.31797	0.334	0.039	0	T cell
ADGRE5	0	2.30049	0.554	0.174	0	T cell
PPP2R2B	0	2.29833	0.386	0.052	0	T cell
ZAP70	0	2.29422	0.253	0.011	0	T cell
PITPNC1	0	2.2935	0.918	0.348	0	T cell
LAT	0	2.27445	0.258	0.014	0	T cell
STK10	0	2.2501	0.553	0.142	0	T cell
GNG2	0	2.24977	0.428	0.089	0	T cell
FNBP1	0	2.20755	0.721	0.243	0	T cell
DOCK10	0	2.20548	0.386	0.063	0	T cell
XYLT1	0	2.19307	0.533	0.137	0	T cell
TTC39C	0	2.18359	0.275	0.036	0	T cell
SH3KBP1	0	2.15007	0.538	0.178	0	T cell
ST8SIA4	0	2.13453	0.407	0.08	0	T cell
LCP1	0	2.13018	0.265	0.026	0	T cell
UBASH3B	0	2.1076	0.313	0.066	0	T cell
CCDC88C	0	2.09823	0.311	0.048	0	T cell
NEDD9	0	2.08931	0.4	0.084	0	T cell
STK17B	0	2.08344	0.307	0.053	0	T cell
ARHGAP25	0	2.05036	0.305	0.046	0	T cell
PARP8	0	2.02683	0.452	0.129	0	T cell
44810	0	2.00552	0.346	0.076	0	T cell
TNFAIP8	0	2.00243	0.336	0.076	0	T cell
NFATC2	0	1.89681	0.294	0.064	0	T cell
VAV1	0	1.89105	0.254	0.034	0	T cell
WIPF1	0	1.88245	0.297	0.063	0	T cell
DIAPH1	0	1.87343	0.287	0.059	0	T cell
CCM2	0	1.81334	0.489	0.177	0	T cell
CAMK1D	0	1.8062	0.551	0.179	0	T cell
ATP10A	0	1.80033	0.404	0.111	0	T cell
NLRC5	0	1.75035	0.403	0.117	0	T cell
ENSMFAG00000044769	0	1.68474	0.586	0.21	0	T cell
ENSMFAG00000037375	0	1.66379	0.505	0.173	0	T cell
IQGAP2	0	1.47513	0.554	0.157	0	T cell
CELF2	0	1.26256	0.802	0.411	0	T cell
SLCO3A1	3.5044e-305	1.97922	0.567	0.254	5.6929e-301	T cell
PDE3B	1.07552e-280	1.82829	0.25	0.051	1.74719e-276	T cell
ARHGDIB	4.46912e-278	1.76295	0.266	0.058	7.26008e-274	T cell
TESC	2.00675e-277	1.96852	0.269	0.061	3.25997e-273	T cell
RABGAP1L	1.38061e-271	1.36222	0.767	0.502	2.2428e-267	T cell
PIP4K2A	1.2478e-253	1.8261	0.444	0.175	2.02705e-249	T cell
ENSMFAG00000043199	1.35846e-253	1.77613	0.263	0.061	2.20682e-249	T cell
STK4	8.45875e-253	1.71165	0.298	0.078	1.37412e-248	T cell
DNAJC1	2.96519e-250	1.80898	0.49	0.215	4.81694e-246	T cell
INPP5D	3.61818e-245	1.58762	0.285	0.072	5.87773e-241	T cell
MBNL1	2.61404e-242	1.35478	0.731	0.508	4.2465e-238	T cell
ARHGEF1	8.00243e-233	1.65047	0.267	0.067	1.3e-228	T cell
GLCCI1	2.71094e-232	1.83525	0.304	0.088	4.40393e-228	T cell
MPZL1	4.18424e-215	1.7353	0.332	0.111	6.7973e-211	T cell
ANKRD11	3.25981e-198	1.36762	0.597	0.356	5.29557e-194	T cell
ARAP2	4.0412e-197	1.47581	0.271	0.077	6.56492e-193	T cell
TNFSF4	5.46401e-197	1.77667	0.297	0.096	8.87628e-193	T cell
EFCC1	8.16332e-184	1.50038	0.319	0.109	1.32613e-179	T cell
PRKCA	5.4426e-181	1.12417	0.59	0.328	8.84151e-177	T cell
INPP4A	3.26654e-179	1.44197	0.459	0.218	5.30649e-175	T cell
INPP4B	1.3102e-168	1.56045	0.42	0.194	2.12841e-164	T cell
PPP2R5C	2.8879e-168	1.53477	0.493	0.272	4.6914e-164	T cell
PACS1	2.91222e-167	1.57477	0.408	0.19	4.7309e-163	T cell
NFATC3	3.94178e-167	1.59718	0.387	0.17	6.40342e-163	T cell
FYN	8.32388e-167	1.57491	0.36	0.147	1.35221e-162	T cell
CD44	9.02379e-165	1.3864	0.266	0.084	1.46592e-160	T cell
PRKD2	6.27949e-163	1.55837	0.255	0.081	1.0201e-158	T cell
ARHGEF3	7.33624e-152	1.49264	0.471	0.259	1.19177e-147	T cell
LYST	1.53815e-144	1.6275	0.331	0.142	2.49872e-140	T cell
NRROS	3.73404e-136	1.39615	0.267	0.096	6.06595e-132	T cell
DOCK11	2.37296e-134	1.23256	0.35	0.151	3.85487e-130	T cell
ETS1	1.2112e-125	1.23851	0.307	0.125	1.9676e-121	T cell
MLLT3	5.00949e-123	1.46127	0.327	0.147	8.13792e-119	T cell
UBAC2	9.72645e-120	1.45747	0.269	0.109	1.58006e-115	T cell
ARPC2	1.8197e-118	1.3065	0.307	0.134	2.95611e-114	T cell
MYO9B	3.91045e-118	1.35378	0.336	0.156	6.35252e-114	T cell
ENSMFAG00000033090	2.01289e-113	1.11579	0.281	0.112	3.26994e-109	T cell
VAV3	1.50737e-112	1.27669	0.305	0.133	2.44872e-108	T cell
KLF12	2.35812e-110	1.03661	0.563	0.391	3.83077e-106	T cell
SNTB1	1.14798e-104	0.936406	0.441	0.234	1.86489e-100	T cell
MYH9	7.69002e-102	1.09219	0.408	0.227	1.24924e-97	T cell
FLI1	5.3192e-101	0.851507	0.478	0.267	8.64105e-97	T cell
CLN3	2.09995e-100	1.42668	0.251	0.106	3.41138e-96	T cell
SH2D3C	1.19963e-98	1.05767	0.315	0.145	1.9488e-94	T cell
PRKX	5.125e-97	1.34667	0.35	0.19	8.32557e-93	T cell
BCL2	6.58816e-97	1.43882	0.486	0.327	1.07025e-92	T cell
TMEM131L	3.43378e-94	1.27005	0.302	0.147	5.57818e-90	T cell
RIN3	6.90088e-93	1.2806	0.266	0.118	1.12105e-88	T cell
SP110	2.40046e-92	1.13078	0.324	0.162	3.89955e-88	T cell
ENSMFAG00000041509	1.05196e-88	1.08274	0.29	0.136	1.7089e-84	T cell
ENSMFAG00000033189	4.00153e-86	1.09989	0.273	0.124	6.50049e-82	T cell
STIM1	2.31213e-84	1.08777	0.324	0.169	3.75605e-80	T cell
MYCBP2	6.76316e-82	1.0579	0.465	0.321	1.09868e-77	T cell
CMIP	2.41846e-80	0.967168	0.365	0.201	3.92878e-76	T cell
ENSMFAG00000044999	3.45129e-80	1.21246	0.276	0.136	5.60662e-76	T cell
CDC14A	1.35183e-77	1.19339	0.296	0.153	2.19605e-73	T cell
STK39	7.66196e-76	0.98055	0.426	0.276	1.24469e-71	T cell
DENND1B	3.10883e-75	1.29571	0.275	0.144	5.0503e-71	T cell
CBLB	8.54915e-75	1.03931	0.483	0.353	1.38881e-70	T cell
PPP1R12A	1.16689e-74	0.951766	0.481	0.348	1.89561e-70	T cell
ATXN7L1	2.54413e-74	1.25495	0.375	0.233	4.13293e-70	T cell
ITCH	1.47635e-71	1.15753	0.367	0.23	2.39832e-67	T cell
STK38	7.95202e-71	1.18166	0.254	0.127	1.29181e-66	T cell
MSI2	1.1815e-70	0.959932	0.469	0.33	1.91935e-66	T cell
SFMBT2	2.95994e-70	1.1402	0.266	0.134	4.80842e-66	T cell
PPP3CA	4.91496e-70	0.873606	0.509	0.364	7.98436e-66	T cell
MGAT5	6.34235e-68	1.0693	0.461	0.333	1.03031e-63	T cell
ACAP2	1.45111e-67	0.919833	0.434	0.291	2.35734e-63	T cell
HLA-E	7.73891e-67	0.893785	0.286	0.149	1.25719e-62	T cell
NSF	1.87981e-66	1.19714	0.285	0.158	3.05375e-62	T cell
CAB39	6.24148e-66	1.06717	0.397	0.266	1.01393e-61	T cell
CAPZB	4.26869e-65	1.04382	0.374	0.244	6.93449e-61	T cell
SCAPER	1.03056e-64	0.923066	0.494	0.38	1.67415e-60	T cell
LRBA	4.08091e-64	1.02445	0.437	0.314	6.62943e-60	T cell
CYTH1	1.27572e-60	1.10112	0.252	0.133	2.0724e-56	T cell
ITPKB	5.98269e-57	0.805699	0.354	0.214	9.71887e-53	T cell
RAP1B	1.236e-54	1.09347	0.27	0.157	2.00789e-50	T cell
ANKRD12	9.85483e-54	0.743993	0.54	0.444	1.60092e-49	T cell
TRAPPC9	6.80246e-53	1.16264	0.308	0.196	1.10506e-48	T cell
RCSD1	4.12617e-52	0.807668	0.357	0.227	6.70296e-48	T cell
AAK1	4.96931e-50	0.674927	0.516	0.396	8.07264e-46	T cell
PPP3CC	5.30193e-49	0.929586	0.398	0.295	8.61299e-45	T cell
ZNF827	1.45771e-46	1.16875	0.252	0.152	2.36804e-42	T cell
FAM172A	3.13958e-46	0.916719	0.397	0.292	5.10024e-42	T cell
BABAM2	7.87709e-46	1.08242	0.414	0.326	1.27963e-41	T cell
MAPK1	3.77914e-45	0.994644	0.308	0.204	6.13922e-41	T cell
TNRC6B	3.98004e-45	0.806123	0.473	0.385	6.46558e-41	T cell
VPS13B	7.20341e-45	0.662267	0.563	0.489	1.17019e-40	T cell
RPS6KA3	1.73262e-43	0.961698	0.26	0.158	2.81464e-39	T cell
USP15	1.35863e-40	0.888864	0.381	0.29	2.2071e-36	T cell
ZNF609	1.67174e-40	0.816422	0.431	0.338	2.71574e-36	T cell
RASA2	1.64691e-39	0.928937	0.3	0.201	2.67541e-35	T cell
DCAF5	1.21662e-38	0.914287	0.34	0.248	1.97639e-34	T cell
LRRFIP1	2.36562e-37	0.751199	0.412	0.322	3.84294e-33	T cell
TBC1D22A	3.42115e-37	0.868176	0.323	0.226	5.55766e-33	T cell
HERC1	9.92648e-36	0.960226	0.304	0.215	1.61256e-31	T cell
NAP1L4	1.01798e-35	0.924575	0.269	0.178	1.65371e-31	T cell
RORA	4.57498e-34	0.879789	0.255	0.16	7.43205e-30	T cell
44813	4.47942e-33	0.846305	0.289	0.198	7.27681e-29	T cell
SMCHD1	9.74556e-32	0.870033	0.279	0.194	1.58317e-27	T cell
GMDS	3.73121e-31	0.732138	0.307	0.216	6.06136e-27	T cell
RNF213	1.94582e-29	0.760826	0.259	0.173	3.16099e-25	T cell
SP100	1.45418e-28	0.578928	0.352	0.259	2.36232e-24	T cell
VTI1A	9.85999e-28	0.648119	0.455	0.388	1.60176e-23	T cell
KANSL1	1.0588e-27	0.704569	0.405	0.341	1.72002e-23	T cell
CASC4	1.2167e-25	0.830806	0.291	0.217	1.97652e-21	T cell
ARID1A	1.42962e-25	0.822293	0.312	0.241	2.32242e-21	T cell
MICU2	1.77861e-24	0.758073	0.274	0.2	2.88936e-20	T cell
RBM4	3.61936e-24	0.80076	0.279	0.209	5.87964e-20	T cell
PDE7A	6.72898e-24	0.762281	0.267	0.189	1.09312e-19	T cell
KDM4C	6.90264e-23	0.776465	0.34	0.281	1.12133e-18	T cell
TGFBR2	1.48963e-22	0.596364	0.37	0.303	2.41991e-18	T cell
ELF1	3.24415e-20	0.752512	0.261	0.198	5.27011e-16	T cell
SMYD3	8.30387e-20	0.644745	0.415	0.368	1.34896e-15	T cell
WNK1	8.48653e-20	0.693159	0.33	0.276	1.37864e-15	T cell
BPTF	5.03888e-18	0.636639	0.362	0.315	8.18567e-14	T cell
ARHGAP26	3.21496e-17	0.549932	0.46	0.425	5.2227e-13	T cell
ZNF292	5.06445e-17	0.711535	0.303	0.253	8.2272e-13	T cell
ENSMFAG00000041463	1.36659e-15	0.732332	0.262	0.209	2.22003e-11	T cell
USP34	2.25028e-15	0.565495	0.417	0.391	3.65557e-11	T cell
SETX	4.39278e-14	0.546576	0.335	0.289	7.13606e-10	T cell
FBXW7	4.7778e-14	0.722474	0.283	0.239	7.76154e-10	T cell
KAT6B	1.04293e-13	0.730204	0.293	0.254	1.69424e-09	T cell
CAMKMT	1.17843e-13	0.679585	0.268	0.218	1.91436e-09	T cell
ITSN2	1.94613e-13	0.583976	0.333	0.292	3.16149e-09	T cell
COG5	2.30358e-13	0.579103	0.359	0.328	3.74217e-09	T cell
UPF2	8.91546e-13	0.590986	0.325	0.291	1.44832e-08	T cell
CELF1	9.72857e-13	0.639116	0.278	0.235	1.58041e-08	T cell
NCOA2	3.81381e-12	0.505704	0.398	0.378	6.19553e-08	T cell
ENSMFAG00000033343	3.24151e-10	0.616996	0.33	0.31	5.26584e-06	T cell
FNDC3A	9.25918e-10	0.602628	0.277	0.245	1.50415e-05	T cell
NSD1	3.0381e-09	0.530401	0.329	0.305	4.93539e-05	T cell
HERC4	5.93927e-09	0.514121	0.341	0.324	9.64835e-05	T cell
IRAK2	1.80455e-08	0.559803	0.298	0.277	0.00029315	T cell
OGA	8.75555e-08	0.553122	0.27	0.248	0.00142234	T cell
UBR1	9.7404e-08	0.550657	0.251	0.222	0.00158233	T cell
STX8	1.48552e-07	0.560451	0.302	0.28	0.00241323	T cell
GLG1	2.9935e-07	0.542145	0.279	0.258	0.00486295	T cell
EXOC2	6.06673e-07	0.570662	0.26	0.24	0.0098554	T cell
ENSMFAG00000026957	0	4.76568	0.477	0.001	0	B cell
FCRL1	0	4.12741	0.438	0.003	0	B cell
IGKC	0	3.97057	0.344	0	0	B cell
DAPP1	0	3.84123	0.477	0.003	0	B cell
EAF2	0	3.81046	0.594	0.009	0	B cell
SEL1L3	0	3.40654	0.617	0.022	0	B cell
IRF4	0	3.3176	0.305	0.004	0	B cell
SLC15A2	0	3.21101	0.484	0.008	0	B cell
ENSMFAG00000017427	0	2.86898	0.32	0	0	B cell
POU2AF1	0	2.56606	0.266	0	0	B cell
C16orf74	0	2.25769	0.289	0.002	0	B cell
ENSMFAG00000047093	0	2.2447	0.281	0.002	0	B cell
HSH2D	7.54025e-306	2.22229	0.258	0.005	1.22491e-301	B cell
BANK1	2.04467e-298	4.01695	0.547	0.025	3.32157e-294	B cell
LAT2	2.59395e-234	2.39497	0.305	0.009	4.21388e-230	B cell
ENSMFAG00000035326	1.73908e-180	3.55377	0.406	0.023	2.82513e-176	B cell
TXNDC5	1.88517e-164	2.68379	0.328	0.016	3.06246e-160	B cell
BLNK	2.51038e-147	2.45102	0.453	0.033	4.07811e-143	B cell
IKZF3	2.55318e-145	2.49657	0.375	0.023	4.14765e-141	B cell
NCF1	7.56332e-145	2.33143	0.312	0.016	1.22866e-140	B cell
PAX5	7.75333e-143	2.89727	0.289	0.014	1.25953e-138	B cell
POU2F2	2.48652e-130	2.26892	0.281	0.015	4.03935e-126	B cell
PLCG2	2.2542e-128	2.72344	0.531	0.053	3.66195e-124	B cell
ENSMFAG00000042620	1.64627e-116	2.29832	0.289	0.017	2.67437e-112	B cell
KCNQ5	9.53596e-112	2.73772	0.578	0.071	1.54912e-107	B cell
TFEC	2.94692e-105	2.52817	0.32	0.024	4.78727e-101	B cell
SYK	1.19464e-103	2.55242	0.469	0.05	1.94068e-99	B cell
ATP2A3	2.65473e-103	1.98735	0.32	0.023	4.3126e-99	B cell
EIF2AK3	1.32526e-102	3.19198	0.688	0.119	2.15289e-98	B cell
DOCK2	5.19825e-102	2.39931	0.688	0.105	8.44456e-98	B cell
RALGPS2	7.28286e-99	2.78362	0.5	0.061	1.1831e-94	B cell
TBC1D9	2.7544e-95	3.53636	0.602	0.095	4.47452e-91	B cell
WDFY4	1.48784e-90	2.45787	0.344	0.031	2.417e-86	B cell
ST6GAL1	7.15227e-82	2.70301	0.531	0.081	1.16189e-77	B cell
ITGA4	2.68251e-80	2.076	0.406	0.046	4.35773e-76	B cell
ITGA8	9.41275e-75	2.295	0.328	0.033	1.5291e-70	B cell
IQCB1	4.07883e-73	2.72908	0.531	0.091	6.62606e-69	B cell
RUNX2	2.21205e-68	2.25818	0.344	0.04	3.59348e-64	B cell
DOCK8	3.15529e-65	2.02254	0.602	0.117	5.12577e-61	B cell
IKZF1	4.77809e-65	1.95279	0.523	0.088	7.762e-61	B cell
ALCAM	1.36567e-60	2.25726	0.367	0.05	2.21853e-56	B cell
ERGIC1	3.92921e-59	2.22413	0.484	0.09	6.383e-55	B cell
CARD11	1.30261e-56	1.9831	0.344	0.045	2.11608e-52	B cell
PTK2B	3.34632e-53	1.58731	0.273	0.032	5.43609e-49	B cell
CYFIP2	1.89715e-51	1.89933	0.328	0.046	3.08192e-47	B cell
SPAG16	4.76197e-48	2.6551	0.57	0.152	7.73582e-44	B cell
TRAM2	1.88941e-46	2.4264	0.359	0.062	3.06935e-42	B cell
GLCCI1	6.91738e-46	3.37625	0.453	0.1	1.12373e-41	B cell
NEDD9	1.57057e-44	2.29154	0.469	0.102	2.55139e-40	B cell
44810	1.86646e-44	1.96529	0.438	0.091	3.03206e-40	B cell
ENSMFAG00000031459	3.6699e-44	2.27135	0.516	0.129	5.96176e-40	B cell
ARHGAP15	4.61562e-42	1.87733	0.75	0.262	7.49808e-38	B cell
RIPOR2	8.64152e-41	1.8167	0.492	0.116	1.40382e-36	B cell
ESR1	1.01981e-40	1.91258	0.336	0.059	1.65668e-36	B cell
FUT8	3.79289e-40	1.8217	0.383	0.076	6.16155e-36	B cell
SEL1L	6.84868e-40	1.94978	0.328	0.058	1.11257e-35	B cell
SP140	1.37991e-38	1.93014	0.422	0.095	2.24166e-34	B cell
PDE4B	2.40406e-38	2.28516	0.391	0.085	3.90539e-34	B cell
DENND5B	1.71669e-37	2.04258	0.508	0.143	2.78876e-33	B cell
TTC7A	2.51738e-37	1.80703	0.266	0.041	4.08949e-33	B cell
FAM69A	4.5778e-37	2.0596	0.312	0.057	7.43663e-33	B cell
PRKCB	1.27351e-36	2.04881	0.336	0.064	2.06881e-32	B cell
BTG2	1.32487e-36	2.35208	0.312	0.058	2.15225e-32	B cell
GPR155	1.89639e-36	2.10098	0.273	0.045	3.08069e-32	B cell
ENSMFAG00000041885	3.10197e-35	1.69316	0.273	0.045	5.03915e-31	B cell
MSI2	4.87286e-35	1.99892	0.727	0.337	7.91596e-31	B cell
CCDC88C	6.512e-35	1.69012	0.328	0.063	1.05788e-30	B cell
TPST2	1.08235e-34	1.78881	0.297	0.054	1.75827e-30	B cell
TMCC3	1.55021e-34	1.83925	0.328	0.066	2.51831e-30	B cell
CREB3L2	3.19009e-34	2.37301	0.445	0.12	5.1823e-30	B cell
TXNDC11	8.41638e-34	2.21461	0.344	0.075	1.36724e-29	B cell
MEF2C	1.55498e-33	1.73738	0.711	0.297	2.52606e-29	B cell
AFF3	4.97316e-32	2.9641	0.383	0.098	8.0789e-28	B cell
ANKRD44	1.7941e-31	1.5626	0.672	0.257	2.91452e-27	B cell
TRAF3	2.24948e-31	1.80017	0.273	0.05	3.65428e-27	B cell
PTPRC	1.24883e-30	1.42917	0.422	0.105	2.02873e-26	B cell
GRB2	1.74353e-30	1.52862	0.469	0.131	2.83237e-26	B cell
HERPUD1	3.49115e-29	2.0422	0.266	0.052	5.67137e-25	B cell
PIK3AP1	6.50213e-29	1.68509	0.25	0.045	1.05627e-24	B cell
ELL2	6.20347e-27	1.63472	0.336	0.082	1.00775e-22	B cell
FAM107B	6.64277e-27	1.97341	0.297	0.066	1.07912e-22	B cell
RPS6KA5	7.72155e-26	1.82654	0.422	0.128	1.25437e-21	B cell
SNX29	2.64118e-25	2.01433	0.695	0.357	4.2906e-21	B cell
DTNBP1	2.9616e-25	1.79729	0.383	0.11	4.81113e-21	B cell
RASGRP3	3.9993e-25	2.03656	0.422	0.136	6.49687e-21	B cell
ERN1	6.32551e-25	2.21516	0.312	0.078	1.02758e-20	B cell
INPP4A	1.64331e-23	1.86001	0.555	0.231	2.66956e-19	B cell
INPP5D	5.47589e-23	1.38576	0.328	0.084	8.89558e-19	B cell
IQSEC1	1.23909e-22	1.61265	0.359	0.104	2.0129e-18	B cell
DGKG	5.60363e-22	1.51376	0.336	0.09	9.10309e-18	B cell
CCDC88A	7.71185e-22	1.54445	0.414	0.137	1.25279e-17	B cell
PXK	5.44448e-21	1.34061	0.328	0.091	8.84455e-17	B cell
HM13	7.7655e-20	1.57365	0.32	0.093	1.26151e-15	B cell
ENSMFAG00000035574	1.52111e-19	1.42052	0.344	0.105	2.47105e-15	B cell
XYLT1	5.31465e-19	1.98202	0.422	0.16	8.63365e-15	B cell
SETBP1	1.2488e-18	1.29245	0.438	0.157	2.02867e-14	B cell
GMDS	1.06294e-17	1.63778	0.492	0.22	1.72675e-13	B cell
44621	1.36036e-17	1.63665	0.281	0.081	2.2099e-13	B cell
GAB2	1.70233e-17	1.88882	0.594	0.346	2.76544e-13	B cell
C11orf80	2.52041e-17	1.50507	0.281	0.081	4.0944e-13	B cell
TSPAN5	6.78318e-17	1.49692	0.258	0.071	1.10193e-12	B cell
MAN1A1	7.74539e-17	1.36486	0.508	0.23	1.25824e-12	B cell
RRBP1	9.76415e-17	1.52041	0.398	0.15	1.58619e-12	B cell
ENSMFAG00000041509	1.45234e-16	1.31504	0.398	0.144	2.35932e-12	B cell
ELMO1	3.3319e-16	0.766282	0.688	0.321	5.41267e-12	B cell
ZMYND8	5.22374e-16	1.67785	0.477	0.221	8.48597e-12	B cell
LYN	7.57961e-16	1.32471	0.266	0.077	1.23131e-11	B cell
ENSMFAG00000037375	9.19542e-16	1.17335	0.477	0.193	1.4938e-11	B cell
PDE7A	1.17322e-15	1.231	0.461	0.193	1.90589e-11	B cell
NCOA3	1.23571e-15	1.22221	0.484	0.213	2.00741e-11	B cell
ENSMFAG00000035592	3.1065e-15	1.28182	0.25	0.071	5.04651e-11	B cell
RAP1GDS1	4.56175e-15	1.40126	0.352	0.13	7.41057e-11	B cell
SEC24A	6.14675e-15	1.45008	0.266	0.083	9.9854e-11	B cell
FNDC3A	1.10523e-14	1.37293	0.492	0.246	1.79544e-10	B cell
OSBPL10	1.28064e-14	1.72193	0.328	0.122	2.0804e-10	B cell
TNS3	1.39992e-14	1.46079	0.359	0.137	2.27417e-10	B cell
SFMBT2	1.60077e-14	1.31422	0.367	0.141	2.60045e-10	B cell
MAN1A2	2.01453e-14	1.41772	0.344	0.131	3.27261e-10	B cell
SND1	3.26131e-14	1.26687	0.461	0.219	5.29799e-10	B cell
BCL2	4.34979e-14	1.20935	0.594	0.335	7.06624e-10	B cell
SEC24D	4.7017e-14	1.44683	0.359	0.142	7.63792e-10	B cell
ATM	7.92334e-14	1.30523	0.336	0.126	1.28715e-09	B cell
RUFY3	8.09955e-14	1.47462	0.43	0.196	1.31577e-09	B cell
RAPGEF1	1.19833e-13	0.934448	0.602	0.312	1.94669e-09	B cell
RCSD1	1.51316e-13	1.07378	0.5	0.234	2.45812e-09	B cell
OGT	3.70814e-13	1.31832	0.445	0.211	6.02387e-09	B cell
ENSMFAG00000044769	4.32761e-13	0.912657	0.516	0.232	7.0302e-09	B cell
FLI1	6.31801e-13	0.848052	0.578	0.279	1.02636e-08	B cell
TMEM131L	1.07497e-12	1.29393	0.367	0.156	1.74629e-08	B cell
GPHN	1.12962e-12	1.40276	0.656	0.496	1.83507e-08	B cell
KDM4C	2.06462e-12	1.02392	0.539	0.283	3.35397e-08	B cell
APBB1IP	2.65834e-12	0.829666	0.305	0.106	4.31847e-08	B cell
MAP3K1	3.16577e-12	1.17011	0.352	0.14	5.14279e-08	B cell
EIF4G3	3.61638e-12	1.30654	0.578	0.333	5.87481e-08	B cell
SCFD2	1.73503e-11	1.09971	0.414	0.196	2.81855e-07	B cell
KDM4B	1.95752e-11	1.32318	0.305	0.121	3.17998e-07	B cell
STK4	3.37533e-11	1.21084	0.258	0.091	5.48322e-07	B cell
DOCK11	3.47246e-11	0.988775	0.383	0.162	5.64101e-07	B cell
FBXW7	7.38981e-11	1.25425	0.453	0.241	1.20047e-06	B cell
CWF19L2	1.02295e-10	1.04637	0.43	0.215	1.66178e-06	B cell
RASSF3	1.3802e-10	1.04614	0.32	0.134	2.24213e-06	B cell
SLC39A11	1.43303e-10	1.23832	0.352	0.158	2.32796e-06	B cell
ENSMFAG00000034177	2.74761e-10	1.16099	0.359	0.168	4.46349e-06	B cell
PRKD2	2.74863e-10	1.06223	0.25	0.091	4.46516e-06	B cell
DAP	3.14722e-10	0.996366	0.25	0.092	5.11267e-06	B cell
NT5DC1	3.45145e-10	1.13087	0.258	0.099	5.60688e-06	B cell
ADK	7.34323e-10	1.0349	0.414	0.213	1.19291e-05	B cell
PPP3CC	1.11113e-09	0.84234	0.516	0.301	1.80503e-05	B cell
CCM2	1.73459e-09	0.96225	0.398	0.196	2.81784e-05	B cell
ERO1B	2.23912e-09	1.11762	0.281	0.119	3.63745e-05	B cell
NFX1	3.16495e-09	1.22911	0.336	0.163	5.14146e-05	B cell
TBC1D22A	4.32249e-09	0.956079	0.438	0.231	7.02189e-05	B cell
FARS2	5.67825e-09	0.937837	0.391	0.204	9.22431e-05	B cell
AKAP9	6.64969e-09	0.799124	0.625	0.436	0.000108024	B cell
ARFGAP3	7.21414e-09	1.19187	0.281	0.123	0.000117194	B cell
LRRK2	8.01456e-09	1.1705	0.32	0.15	0.000130196	B cell
ZC3HAV1	8.1083e-09	0.999698	0.289	0.123	0.000131719	B cell
TNRC6B	1.11793e-08	0.914426	0.57	0.39	0.000181608	B cell
PPP2R5C	1.25738e-08	1.06496	0.469	0.285	0.000204262	B cell
PLEKHA2	1.80775e-08	1.02042	0.25	0.105	0.00029367	B cell
PREX1	1.88634e-08	0.805385	0.25	0.099	0.000306436	B cell
TBC1D5	2.52668e-08	0.956785	0.508	0.316	0.000410459	B cell
SMIM14	2.70327e-08	1.12743	0.305	0.144	0.000439146	B cell
RAD51B	2.82033e-08	1.03013	0.312	0.148	0.000458162	B cell
RAPGEF2	4.12645e-08	1.04719	0.641	0.49	0.000670341	B cell
AFTPH	7.33778e-08	0.952687	0.281	0.129	0.00119202	B cell
TMEM131	7.99012e-08	1.12346	0.438	0.264	0.00129799	B cell
ENSMFAG00000043664	1.1814e-07	0.933159	0.336	0.17	0.00191918	B cell
DENND4A	1.39928e-07	0.884985	0.336	0.171	0.00227313	B cell
HNRNPC	2.369e-07	0.837977	0.359	0.192	0.00384844	B cell
SP100	2.45573e-07	0.779426	0.461	0.264	0.00398933	B cell
IFI16	2.7931e-07	0.796373	0.422	0.238	0.00453739	B cell
SP110	5.30961e-07	0.765281	0.336	0.171	0.00862545	B cell
SLC38A1	5.95418e-07	0.992677	0.258	0.124	0.00967256	B cell
TRPC4AP	6.80828e-07	0.902609	0.398	0.23	0.01106	B cell
ARHGAP24	9.73467e-07	1.4661	0.508	0.356	0.015814	B cell
PLCL2	1.07387e-06	0.895172	0.297	0.152	0.017445	B cell
SCLT1	1.33597e-06	0.732794	0.328	0.171	0.0217028	B cell
KDM2A	1.529e-06	0.735332	0.57	0.405	0.0248386	B cell
SLC24A3	1.54314e-06	0.511326	0.914	0.84	0.0250683	B cell
ANKRD12	1.84813e-06	0.952876	0.586	0.449	0.0300228	B cell
CHST11	2.07672e-06	0.575722	0.344	0.177	0.0337363	B cell
FNDC3B	2.16694e-06	1.73955	0.516	0.442	0.035202	B cell
ARPC2	2.57721e-06	0.762757	0.289	0.144	0.0418668	B cell
CPM	0	5.4721	0.884	0.011	0	Mac
STAB1	0	4.95214	0.863	0.017	0	Mac
F13A1	0	4.59128	0.677	0.005	0	Mac
DAB2	0	4.05671	0.88	0.134	0	Mac
CD163	0	3.88046	0.633	0.003	0	Mac
MRC1	0	3.83912	0.611	0.003	0	Mac
RBM47	0	3.75007	0.58	0.005	0	Mac
MAMDC2	0	3.71907	0.728	0.121	0	Mac
LGMN	0	3.69839	0.59	0.012	0	Mac
CD163L1	0	3.57323	0.539	0.002	0	Mac
SLC9A9	0	3.44588	0.9	0.169	0	Mac
SLC16A10	0	3.41187	0.53	0.052	0	Mac
CTSC	0	3.36332	0.543	0.028	0	Mac
PDGFC	0	3.36099	0.62	0.072	0	Mac
CSF1R	0	3.35778	0.546	0.003	0	Mac
FRMD4B	0	3.35291	0.878	0.21	0	Mac
HPGDS	0	3.35071	0.433	0.004	0	Mac
TBXAS1	0	3.32346	0.494	0.002	0	Mac
RGL1	0	3.26381	0.639	0.108	0	Mac
MS4A7	0	3.26152	0.482	0.003	0	Mac
MSR1	0	3.25126	0.455	0.003	0	Mac
PTGER3	0	3.04064	0.497	0.025	0	Mac
FMN1	0	3.02202	0.418	0.006	0	Mac
MTSS1	0	3.01997	0.813	0.163	0	Mac
SIGLEC1	0	2.99454	0.414	0.003	0	Mac
MCTP1	0	2.95139	0.575	0.059	0	Mac
RBPJ	0	2.9012	0.734	0.173	0	Mac
LYVE1	0	2.86269	0.375	0.003	0	Mac
THSD7A	0	2.85701	0.574	0.067	0	Mac
44621	0	2.7937	0.438	0.032	0	Mac
CD4	0	2.70489	0.39	0.007	0	Mac
GDPD1	0	2.59922	0.334	0.01	0	Mac
PCDHAC2	0	2.54974	0.322	0.007	0	Mac
IQGAP2	0	2.54527	0.732	0.103	0	Mac
TRPS1	0	2.54303	0.721	0.176	0	Mac
TUT7	0	2.51254	0.563	0.117	0	Mac
LRP11	0	2.47476	0.396	0.046	0	Mac
SLC40A1	0	2.46554	0.321	0.027	0	Mac
SLCO2B1	0	2.45446	0.396	0.038	0	Mac
PDE4D	0	2.44984	0.667	0.179	0	Mac
ELMO1	0	2.42895	0.839	0.25	0	Mac
SYK	0	2.40399	0.347	0.01	0	Mac
BCAT1	0	2.39956	0.313	0.012	0	Mac
AP1B1	0	2.3616	0.4	0.055	0	Mac
IGF1	0	2.35861	0.38	0.033	0	Mac
ITGAM	0	2.31081	0.328	0.013	0	Mac
C1QA	0	2.29617	0.286	0.004	0	Mac
HTR7	0	2.28091	0.33	0.027	0	Mac
PLXNC1	0	2.27157	0.34	0.026	0	Mac
ADAP2	0	2.26208	0.327	0.02	0	Mac
KYNU	0	2.24586	0.29	0.009	0	Mac
MYO5A	0	2.24521	0.622	0.172	0	Mac
PDE7B	0	2.2452	0.646	0.185	0	Mac
CD86	0	2.2377	0.273	0.006	0	Mac
NRROS	0	2.23661	0.453	0.057	0	Mac
ZFP36L1	0	2.23458	0.647	0.165	0	Mac
FYB1	0	2.20782	0.43	0.041	0	Mac
SMIM35	0	2.18537	0.256	0.004	0	Mac
ITSN1	0	2.1815	0.417	0.079	0	Mac
RAB31	0	2.1452	0.4	0.061	0	Mac
RUNX1	0	2.1442	0.496	0.072	0	Mac
ENSMFAG00000042105	0	2.1302	0.434	0.106	0	Mac
CCDC141	0	2.12814	0.439	0.159	0	Mac
PSTPIP2	0	2.10585	0.269	0.036	0	Mac
SNX29	0	2.10117	0.756	0.302	0	Mac
DAPK1	0	2.07453	0.329	0.039	0	Mac
TBC1D14	0	2.07251	0.42	0.088	0	Mac
BCAR3	0	2.05485	0.37	0.095	0	Mac
ZEB2	0	2.04974	0.886	0.397	0	Mac
SNX24	0	2.04243	0.428	0.091	0	Mac
CAMK1D	0	2.03821	0.552	0.153	0	Mac
RTN1	0	2.02266	0.334	0.04	0	Mac
DOCK2	0	2.01797	0.477	0.055	0	Mac
ATRNL1	0	1.99963	0.336	0.09	0	Mac
TNS3	0	1.98644	0.429	0.097	0	Mac
ATG7	0	1.981	0.586	0.207	0	Mac
ARHGAP22	0	1.97581	0.374	0.059	0	Mac
ENSMFAG00000003779	0	1.97536	0.619	0.183	0	Mac
MAN1A1	0	1.96234	0.561	0.185	0	Mac
PAPSS2	0	1.95177	0.332	0.057	0	Mac
SKAP2	0	1.94808	0.389	0.062	0	Mac
EPS15	0	1.94403	0.641	0.236	0	Mac
SMAP2	0	1.93221	0.26	0.018	0	Mac
ARHGAP24	0	1.92619	0.764	0.299	0	Mac
PIK3AP1	0	1.92195	0.267	0.015	0	Mac
GAS7	0	1.91388	0.674	0.225	0	Mac
SDC2	0	1.88637	0.395	0.088	0	Mac
ENSMFAG00000040453	0	1.88219	0.253	0.017	0	Mac
EDA	0	1.86461	0.314	0.087	0	Mac
SPRED1	0	1.84803	0.548	0.153	0	Mac
SESN3	0	1.84003	0.301	0.04	0	Mac
EMB	0	1.8345	0.28	0.029	0	Mac
SNX2	0	1.83032	0.378	0.09	0	Mac
SAT1	0	1.82516	0.607	0.248	0	Mac
ARHGAP18	0	1.82315	0.474	0.118	0	Mac
DMXL2	0	1.79356	0.261	0.033	0	Mac
VAV3	0	1.77927	0.447	0.101	0	Mac
ZSWIM6	0	1.77576	0.722	0.3	0	Mac
TNFRSF21	0	1.76421	0.38	0.08	0	Mac
KCNMA1	0	1.76108	0.265	0.044	0	Mac
LYN	0	1.75831	0.294	0.047	0	Mac
CTSS	0	1.7492	0.27	0.038	0	Mac
INPP5D	0	1.74338	0.324	0.052	0	Mac
SP140	0	1.71309	0.339	0.063	0	Mac
BMP2K	0	1.70279	0.442	0.143	0	Mac
OSBPL11	0	1.70148	0.361	0.099	0	Mac
DPYD	0	1.70084	0.826	0.389	0	Mac
ARHGAP6	0	1.69165	0.614	0.195	0	Mac
FKBP5	0	1.66905	0.613	0.3	0	Mac
FNBP1	0	1.65864	0.633	0.222	0	Mac
TBC1D9	0	1.65715	0.314	0.067	0	Mac
LRMDA	0	1.63712	0.546	0.179	0	Mac
MBP	0	1.63209	0.427	0.108	0	Mac
DOCK8	0	1.62347	0.415	0.077	0	Mac
CTTNBP2	0	1.62203	0.353	0.104	0	Mac
DERA	0	1.61563	0.397	0.126	0	Mac
ABCC1	0	1.60197	0.412	0.153	0	Mac
MVB12B	0	1.59956	0.392	0.112	0	Mac
SNX9	0	1.58724	0.545	0.231	0	Mac
DEPTOR	0	1.58168	0.379	0.105	0	Mac
TRIM5	0	1.56514	0.337	0.089	0	Mac
ZFP36	0	1.55035	0.294	0.081	0	Mac
PHTF2	0	1.54318	0.348	0.129	0	Mac
MERTK	0	1.54071	0.264	0.06	0	Mac
DIP2B	0	1.54039	0.623	0.309	0	Mac
CMIP	0	1.53709	0.515	0.168	0	Mac
GRB2	0	1.53513	0.359	0.1	0	Mac
C2CD5	0	1.51761	0.329	0.098	0	Mac
APBB1IP	0	1.49433	0.341	0.074	0	Mac
ENSMFAG00000033189	0	1.48665	0.374	0.099	0	Mac
ITGA9	0	1.48265	0.551	0.223	0	Mac
ARRB1	0	1.47635	0.38	0.117	0	Mac
AP2A2	0	1.47537	0.298	0.085	0	Mac
WWP1	0	1.47179	0.381	0.145	0	Mac
COLEC12	0	1.47094	0.933	0.748	0	Mac
TMCC1	0	1.45754	0.574	0.266	0	Mac
MDFIC	0	1.44633	0.332	0.092	0	Mac
RNF130	0	1.44336	0.477	0.199	0	Mac
WDFY2	0	1.44232	0.391	0.14	0	Mac
TLE4	0	1.4182	0.276	0.067	0	Mac
CCDC88A	0	1.41374	0.332	0.111	0	Mac
PLCL2	0	1.4062	0.361	0.123	0	Mac
CD74	0	1.40461	0.435	0.156	0	Mac
ENSMFAG00000000676	0	1.40073	0.291	0.086	0	Mac
RCSD1	0	1.38008	0.51	0.196	0	Mac
NAV3	0	1.36551	0.287	0.081	0	Mac
NRP2	0	1.34073	0.333	0.087	0	Mac
ACAP2	0	1.30728	0.563	0.263	0	Mac
TRIM22	0	1.29838	0.464	0.183	0	Mac
TBC1D12	0	1.29303	0.365	0.132	0	Mac
PTPRC	0	1.24694	0.399	0.064	0	Mac
FLI1	0	1.22876	0.616	0.233	0	Mac
LRP1	0	1.20671	0.345	0.112	0	Mac
DOCK11	0	1.14642	0.376	0.133	0	Mac
IKZF1	0	0.910971	0.287	0.062	0	Mac
ARHGAP15	0	0.806798	0.558	0.223	0	Mac
SH2B3	1.66411e-301	1.21687	0.263	0.074	2.70335e-297	Mac
ANKRD44	3.49302e-296	0.741459	0.509	0.224	5.67441e-292	Mac
ENSMFAG00000034225	1.20025e-295	1.21983	0.332	0.115	1.94981e-291	Mac
MAN1C1	1.23593e-293	1.36614	0.284	0.09	2.00777e-289	Mac
EPB41L3	1.74414e-293	1.27221	0.337	0.122	2.83336e-289	Mac
THRB	3.15527e-293	1.42033	0.47	0.233	5.12574e-289	Mac
ETV6	7.26127e-290	1.24473	0.489	0.236	1.17959e-285	Mac
ABCA1	1.53179e-282	1.28811	0.39	0.162	2.48839e-278	Mac
SH3BGRL	1.76949e-282	1.26153	0.283	0.089	2.87454e-278	Mac
SNX6	8.92448e-275	1.40276	0.322	0.12	1.44978e-270	Mac
TGFBR1	3.07317e-274	1.28161	0.339	0.128	4.99236e-270	Mac
NRP1	7.93517e-274	1.01158	0.665	0.428	1.28907e-269	Mac
KDM2B	1.52879e-272	1.36324	0.285	0.096	2.48351e-268	Mac
EVI5	8.58231e-272	1.20855	0.495	0.257	1.3942e-267	Mac
ANKS1A	1.41519e-260	1.21534	0.478	0.247	2.29898e-256	Mac
ABCA6	6.24563e-260	1.12286	0.309	0.106	1.0146e-255	Mac
FKBP15	9.77381e-258	1.28087	0.274	0.092	1.58776e-253	Mac
CARMIL1	1.46569e-256	1.13249	0.405	0.178	2.38101e-252	Mac
P3H2	1.01313e-254	1.0942	0.305	0.105	1.64583e-250	Mac
AGAP1	3.42484e-254	0.912334	0.68	0.445	5.56366e-250	Mac
EXOC6B	2.29201e-245	0.99678	0.683	0.489	3.72337e-241	Mac
INPP4A	9.71062e-241	1.07263	0.434	0.204	1.57749e-236	Mac
NOTCH2	8.83982e-238	1.10211	0.279	0.097	1.43603e-233	Mac
WDFY3	9.20603e-237	1.21056	0.377	0.171	1.49552e-232	Mac
AKAP13	8.5418e-225	0.865285	0.695	0.476	1.38762e-220	Mac
EHD4	1.50684e-219	1.24971	0.261	0.095	2.44786e-215	Mac
ATP2B1	1.09605e-217	1.11614	0.278	0.103	1.78053e-213	Mac
PPP3CA	7.61809e-217	0.908142	0.58	0.344	1.23756e-212	Mac
KIF16B	4.26995e-216	1.24898	0.259	0.095	6.93653e-212	Mac
ATP6V0A1	1.16949e-214	1.1444	0.397	0.192	1.89983e-210	Mac
GAB2	1.21597e-213	1.03448	0.535	0.32	1.97534e-209	Mac
OSBPL9	2.32058e-212	1.08289	0.497	0.291	3.76978e-208	Mac
GNAQ	1.61693e-209	0.877639	0.513	0.274	2.6267e-205	Mac
PARP8	6.38087e-207	0.969098	0.315	0.126	1.03657e-202	Mac
RIN2	1.82101e-204	0.963502	0.53	0.309	2.95822e-200	Mac
ARPC2	1.62186e-202	1.07879	0.302	0.123	2.63472e-198	Mac
TBC1D22A	3.91145e-202	1.02193	0.414	0.206	6.35415e-198	Mac
MEF2C	6.13665e-202	0.878094	0.5	0.27	9.96898e-198	Mac
MGAT5	2.78469e-199	0.956976	0.525	0.315	4.52373e-195	Mac
EXOC6	5.82813e-198	1.14418	0.263	0.1	9.4678e-194	Mac
TET3	1.57466e-196	1.13664	0.253	0.094	2.55804e-192	Mac
BNC2	1.65222e-187	0.924334	0.281	0.109	2.68403e-183	Mac
RNF13	2.06321e-187	1.10252	0.288	0.121	3.35168e-183	Mac
ABCA8	3.80517e-187	0.753138	0.45	0.223	6.18149e-183	Mac
CD46	9.73515e-185	1.02132	0.341	0.157	1.58148e-180	Mac
TCF12	4.23178e-183	0.837631	0.658	0.49	6.87452e-179	Mac
SUFU	1.1859e-182	1.11056	0.307	0.136	1.9265e-178	Mac
MAML3	3.10342e-182	0.999942	0.475	0.271	5.04151e-178	Mac
GIT2	2.51544e-181	1.0524	0.277	0.113	4.08634e-177	Mac
GNAI2	1.24154e-177	0.981046	0.269	0.107	2.01688e-173	Mac
AKAP10	1.02386e-169	1.02837	0.355	0.18	1.66326e-165	Mac
PPP3R1	2.94141e-168	0.997536	0.314	0.143	4.77833e-164	Mac
ANP32A	1.07666e-164	1.00389	0.31	0.143	1.74904e-160	Mac
HDAC9	6.13691e-161	0.809556	0.565	0.365	9.96941e-157	Mac
MEF2A	5.67156e-160	0.866785	0.543	0.36	9.21345e-156	Mac
LRRK1	1.66724e-153	0.90621	0.302	0.138	2.70844e-149	Mac
SNX13	3.60645e-147	1.05387	0.277	0.131	5.85867e-143	Mac
FOXP1	2.42909e-146	0.747449	0.6	0.43	3.94606e-142	Mac
TBC1D4	1.39818e-144	1.00126	0.378	0.214	2.27135e-140	Mac
MGMT	3.41874e-142	1.01278	0.339	0.178	5.55374e-138	Mac
FCHO2	1.71098e-140	0.941627	0.313	0.156	2.77949e-136	Mac
MAP3K1	1.18884e-139	0.870269	0.273	0.123	1.93127e-135	Mac
MYO9B	4.41857e-139	0.879772	0.305	0.148	7.17796e-135	Mac
AP3B1	5.41126e-138	0.927053	0.38	0.215	8.79059e-134	Mac
DOCK4	1.69153e-137	1.06735	0.341	0.188	2.74789e-133	Mac
ANTXR2	6.06735e-137	0.922793	0.291	0.142	9.85642e-133	Mac
FCHSD2	5.89786e-133	0.765791	0.567	0.402	9.58108e-129	Mac
IKBKB	2.41372e-131	0.863313	0.251	0.112	3.92109e-127	Mac
ITSN2	6.1923e-130	0.815965	0.44	0.274	1.00594e-125	Mac
PTBP3	3.41909e-129	0.866771	0.283	0.136	5.55431e-125	Mac
FGFR1	7.37997e-125	0.928729	0.337	0.185	1.19888e-120	Mac
CCM2	7.28698e-121	0.743425	0.336	0.177	1.18377e-116	Mac
FOXO3	9.14e-121	0.885887	0.455	0.3	1.48479e-116	Mac
LDLRAD4	5.8854e-116	0.833086	0.38	0.226	9.56084e-112	Mac
SDCCAG8	1.47753e-113	0.906399	0.358	0.212	2.40025e-109	Mac
ELF1	1.06792e-111	0.851878	0.326	0.184	1.73483e-107	Mac
SESN1	3.41381e-111	0.897218	0.357	0.214	5.54574e-107	Mac
CEP170	1.04443e-107	0.818867	0.349	0.205	1.69667e-103	Mac
ADGRE5	4.56242e-107	0.616945	0.331	0.179	7.41164e-103	Mac
TNRC18	5.40851e-107	0.806043	0.409	0.262	8.78612e-103	Mac
IQGAP1	8.8614e-102	0.700196	0.427	0.276	1.43953e-97	Mac
PARVB	1.98953e-98	0.899353	0.267	0.145	3.23199e-94	Mac
PLD3	4.69489e-98	0.858634	0.309	0.177	7.62685e-94	Mac
TMEM131L	3.77932e-97	0.794482	0.267	0.141	6.1395e-93	Mac
PBRM1	3.4614e-96	0.732492	0.492	0.355	5.62305e-92	Mac
PIAS1	1.74282e-94	0.779362	0.366	0.232	2.83121e-90	Mac
UVRAG	1.55003e-93	0.769811	0.374	0.238	2.51802e-89	Mac
HERC1	6.47371e-93	0.803521	0.334	0.205	1.05165e-88	Mac
SH3PXD2A	1.75342e-92	0.823493	0.257	0.136	2.84844e-88	Mac
SFMBT2	6.6605e-92	0.695748	0.251	0.127	1.082e-87	Mac
FNIP1	4.18687e-91	0.719942	0.479	0.345	6.80157e-87	Mac
ZMYND8	4.64065e-91	0.864082	0.334	0.207	7.53873e-87	Mac
BTBD9	7.48164e-91	0.792599	0.525	0.397	1.21539e-86	Mac
NFATC3	6.15075e-90	0.764447	0.295	0.168	9.99189e-86	Mac
TBC1D5	1.56366e-89	0.721096	0.435	0.3	2.54016e-85	Mac
VTI1A	3.75158e-88	0.638209	0.508	0.376	6.09445e-84	Mac
DENND4C	3.73805e-84	0.753656	0.398	0.269	6.07245e-80	Mac
MYCBP2	1.02222e-82	0.628313	0.449	0.313	1.6606e-78	Mac
DIAPH2	1.25907e-82	0.519377	0.503	0.352	2.04536e-78	Mac
RRBP1	7.24486e-81	0.623809	0.255	0.137	1.17693e-76	Mac
TAB2	2.75431e-79	0.733644	0.259	0.147	4.47438e-75	Mac
AHNAK	4.34433e-79	0.737551	0.262	0.146	7.05737e-75	Mac
KATNBL1	1.62268e-74	0.799988	0.286	0.176	2.63605e-70	Mac
VPS13C	4.99036e-73	0.691474	0.369	0.25	8.10684e-69	Mac
WASF2	3.11258e-72	0.670839	0.275	0.162	5.05639e-68	Mac
ZFYVE16	9.55532e-72	0.715999	0.262	0.155	1.55226e-67	Mac
SLC39A11	1.05892e-71	0.686323	0.254	0.145	1.72021e-67	Mac
WSB1	4.79603e-70	0.54197	0.527	0.412	7.79115e-66	Mac
KIF1B	1.78809e-68	0.744197	0.394	0.286	2.90476e-64	Mac
PRR14L	3.95322e-67	0.650085	0.309	0.196	6.42201e-63	Mac
PIP4K2A	1.29165e-66	0.635506	0.286	0.178	2.09829e-62	Mac
SND1	1.45121e-66	0.69687	0.316	0.206	2.35748e-62	Mac
SP110	4.98868e-66	0.52024	0.273	0.158	8.10411e-62	Mac
ARID5B	9.16448e-66	0.716415	0.366	0.257	1.48877e-61	Mac
RC3H1	9.61171e-66	0.701756	0.313	0.205	1.56142e-61	Mac
USP24	1.61823e-65	0.694223	0.285	0.18	2.62881e-61	Mac
ADK	2.94782e-65	0.710289	0.306	0.201	4.78873e-61	Mac
DENND4A	1.32242e-63	0.74493	0.26	0.159	2.14827e-59	Mac
NR3C1	3.37468e-63	0.612003	0.397	0.284	5.48217e-59	Mac
COL4A3BP	7.8589e-63	0.760282	0.287	0.187	1.27668e-58	Mac
NFE2L2	1.83644e-62	0.781626	0.257	0.16	2.98329e-58	Mac
PAN3	4.52911e-62	0.558469	0.435	0.316	7.35754e-58	Mac
UBE2E2	2.85977e-61	0.581846	0.462	0.356	4.6457e-57	Mac
SLC38A9	2.88487e-61	0.625001	0.315	0.206	4.68647e-57	Mac
SSBP2	9.05898e-60	0.5131	0.509	0.394	1.47163e-55	Mac
CAB39	3.14033e-59	0.631471	0.365	0.261	5.10147e-55	Mac
ENSMFAG00000043664	1.23908e-57	0.668525	0.255	0.159	2.01289e-53	Mac
BAZ2B	3.36666e-56	0.68476	0.304	0.206	5.46915e-52	Mac
THADA	3.51213e-55	0.633267	0.371	0.271	5.70545e-51	Mac
PSD3	6.97097e-53	0.591793	0.563	0.455	1.13243e-48	Mac
ENSMFAG00000033294	3.8728e-52	0.622348	0.284	0.189	6.29136e-48	Mac
CLASP2	8.82941e-51	0.559953	0.377	0.277	1.43434e-46	Mac
PICALM	4.94503e-50	0.550664	0.405	0.308	8.03321e-46	Mac
CTNND1	1.11211e-48	0.532515	0.351	0.251	1.80662e-44	Mac
PHIP	5.93871e-48	0.551919	0.42	0.326	9.64744e-44	Mac
ENSMFAG00000042248	1.3519e-44	0.54288	0.371	0.278	2.19616e-40	Mac
SH3KBP1	2.70475e-44	0.592847	0.275	0.189	4.39386e-40	Mac
TRAK1	2.14604e-43	0.563089	0.376	0.289	3.48624e-39	Mac
PPM1H	1.08284e-42	0.658113	0.27	0.19	1.75908e-38	Mac
KIF13B	1.20333e-42	0.519603	0.259	0.173	1.95481e-38	Mac
ZDHHC14	6.51148e-40	0.555056	0.311	0.223	1.05779e-35	Mac
ATP9B	2.23487e-38	0.505416	0.352	0.266	3.63054e-34	Mac
ARID1A	2.79882e-38	0.500318	0.319	0.235	4.54669e-34	Mac
WDPCP	2.05375e-37	0.611466	0.354	0.276	3.33631e-33	Mac
DGLUCY	3.88097e-35	0.575946	0.278	0.205	6.30463e-31	Mac
ARMH3	5.14176e-31	0.531769	0.264	0.194	8.35278e-27	Mac
CAMKMT	6.73514e-30	0.55991	0.282	0.213	1.09412e-25	Mac
CPEB3	3.88136e-29	0.581581	0.28	0.216	6.30527e-25	Mac
NRXN1	0	7.47209	0.993	0.029	0	Neuron
XKR4	0	6.85039	0.97	0.011	0	Neuron
GRIK2	0	5.96481	0.947	0.015	0	Neuron
CNTN4	0	5.46307	0.923	0.033	0	Neuron
CDH19	0	5.33001	0.882	0.023	0	Neuron
SORCS1	0	4.68865	0.741	0.009	0	Neuron
IL1RAPL2	0	4.60996	0.748	0.08	0	Neuron
SYT1	0	4.48043	0.721	0.035	0	Neuron
FRMD5	0	4.44695	0.643	0.025	0	Neuron
SLC35F1	0	4.42272	0.674	0.013	0	Neuron
CADM2	0	4.24551	0.647	0.051	0	Neuron
ZNF536	0	4.20329	0.647	0.008	0	Neuron
ST6GALNAC5	0	4.11818	0.609	0.011	0	Neuron
CADM1	0	3.94248	0.658	0.054	0	Neuron
PTPRZ1	0	3.83237	0.572	0.004	0	Neuron
FRMD4A	0	3.79415	0.956	0.352	0	Neuron
TSPAN11	0	3.58179	0.508	0.007	0	Neuron
FIGN	0	3.55115	0.802	0.161	0	Neuron
KLHL29	0	3.53665	0.586	0.045	0	Neuron
ADGRL3	0	3.47034	0.588	0.048	0	Neuron
PAPPA	0	3.40556	0.448	0.021	0	Neuron
NEGR1	0	3.38173	0.511	0.038	0	Neuron
MDGA2	0	3.37777	0.449	0.03	0	Neuron
NLGN1	0	3.35816	0.499	0.073	0	Neuron
NLGN4X	0	3.35802	0.414	0.008	0	Neuron
GPM6B	0	3.26425	0.608	0.065	0	Neuron
CHL1	0	3.18273	0.414	0.01	0	Neuron
SRCIN1	0	3.14875	0.412	0.004	0	Neuron
NTM	0	3.14575	0.822	0.192	0	Neuron
DGKG	0	3.10829	0.611	0.057	0	Neuron
ADGRB3	0	3.06473	0.765	0.149	0	Neuron
KCNMB4	0	3.04371	0.431	0.023	0	Neuron
NCAM1	0	3.04215	0.591	0.112	0	Neuron
IL1RAPL1	0	2.98352	0.605	0.097	0	Neuron
PPP2R2B	0	2.92596	0.394	0.052	0	Neuron
PRKCA	0	2.89826	0.872	0.31	0	Neuron
ERBB3	0	2.89256	0.371	0.006	0	Neuron
ARHGEF26	0	2.84771	0.424	0.039	0	Neuron
SOX6	0	2.8441	0.572	0.132	0	Neuron
ANK3	0	2.83914	0.875	0.233	0	Neuron
LRFN5	0	2.82379	0.318	0.036	0	Neuron
KCNQ5	0	2.80036	0.4	0.051	0	Neuron
ARAP2	0	2.78698	0.471	0.065	0	Neuron
NDST3	0	2.76975	0.309	0.009	0	Neuron
SEMA3B	0	2.72615	0.408	0.05	0	Neuron
ATP10B	0	2.64379	0.293	0.002	0	Neuron
LGI4	0	2.62921	0.359	0.028	0	Neuron
ALCAM	0	2.5824	0.337	0.032	0	Neuron
TENM3	0	2.55437	0.539	0.138	0	Neuron
CPPED1	0	2.5516	0.35	0.038	0	Neuron
GALNT17	0	2.51316	0.533	0.132	0	Neuron
SAMHD1	0	2.50907	0.462	0.082	0	Neuron
SOX10	0	2.45821	0.261	0.002	0	Neuron
VWA3B	0	2.3954	0.261	0.021	0	Neuron
DOCK5	0	2.26896	0.462	0.11	0	Neuron
COBL	0	2.26806	0.378	0.083	0	Neuron
GFRA1	0	2.26451	0.325	0.044	0	Neuron
IQGAP2	0	2.2616	0.669	0.15	0	Neuron
KHDRBS3	0	2.25116	0.279	0.055	0	Neuron
IL1RAP	0	2.12046	0.263	0.034	0	Neuron
ADAMTS12	0	2.11609	0.398	0.075	0	Neuron
ADAMTS19	0	2.11187	0.255	0.041	0	Neuron
ADK	0	2.08439	0.538	0.193	0	Neuron
PLSCR4	0	2.07443	0.363	0.075	0	Neuron
STARD13	0	2.07257	0.7	0.298	0	Neuron
HSPA12A	0	2.06158	0.309	0.051	0	Neuron
NCAM2	0	2.03378	0.284	0.058	0	Neuron
BCL2	0	2.02025	0.722	0.312	0	Neuron
SCN7A	0	1.84326	0.555	0.148	0	Neuron
PMP22	0	1.83233	0.395	0.111	0	Neuron
TGFBR2	0	1.8067	0.615	0.287	0	Neuron
ZSWIM6	0	1.7848	0.66	0.332	0	Neuron
AGAP1	0	1.5392	0.783	0.454	0	Neuron
ABCA8	0	1.42408	0.684	0.223	0	Neuron
ENSMFAG00000036987	6.79108e-302	1.95081	0.282	0.061	1.10321e-297	Neuron
MATN2	4.92142e-301	1.7901	0.291	0.063	7.99484e-297	Neuron
MACROD2	1.49939e-295	2.62252	0.484	0.189	2.43576e-291	Neuron
SIPA1L2	1.90931e-286	1.99903	0.489	0.194	3.10168e-282	Neuron
GULP1	1.01814e-283	1.77155	0.28	0.062	1.65396e-279	Neuron
PLXDC2	1.48465e-247	1.54122	0.62	0.312	2.41182e-243	Neuron
CYP7B1	1.20891e-236	1.58515	0.39	0.129	1.96388e-232	Neuron
NTN4	2.23374e-236	1.6448	0.548	0.254	3.62871e-232	Neuron
ZEB2	4.35205e-231	1.04922	0.769	0.437	7.0699e-227	Neuron
PCDH9	1.04536e-229	1.8342	0.331	0.099	1.69819e-225	Neuron
PLCE1	2.21547e-222	1.32278	0.427	0.152	3.59903e-218	Neuron
ASAP2	4.47409e-222	1.58063	0.493	0.214	7.26816e-218	Neuron
P3H2	3.55094e-220	1.60358	0.358	0.115	5.7685e-216	Neuron
GAS7	5.07872e-216	1.21885	0.568	0.262	8.25038e-212	Neuron
SH3PXD2A	1.13614e-197	1.74267	0.366	0.137	1.84566e-193	Neuron
CLASP2	1.68906e-192	1.4615	0.522	0.274	2.74388e-188	Neuron
DST	9.43926e-190	1.23706	0.675	0.438	1.53341e-185	Neuron
CLMN	3.30303e-181	1.33522	0.273	0.08	5.36577e-177	Neuron
ARHGAP31	3.87126e-174	1.24535	0.487	0.227	6.28887e-170	Neuron
XYLT1	8.40022e-169	1.39303	0.374	0.148	1.36462e-164	Neuron
GNG2	2.61189e-168	1.32944	0.297	0.098	4.24302e-164	Neuron
ENOX1	4.87958e-146	1.7097	0.254	0.088	7.92688e-142	Neuron
DENND2A	2.42024e-145	1.02605	0.483	0.231	3.93169e-141	Neuron
ANTXR2	3.76014e-144	1.46992	0.348	0.149	6.10834e-140	Neuron
CHN1	9.17337e-141	1.4831	0.376	0.176	1.49021e-136	Neuron
RBMS1	8.66592e-133	1.15355	0.631	0.455	1.40778e-128	Neuron
LRCH3	5.70244e-117	1.34434	0.436	0.253	9.26362e-113	Neuron
MAP4K5	1.57127e-114	1.30223	0.318	0.144	2.55252e-110	Neuron
ITPK1	2.44179e-114	1.43568	0.283	0.119	3.96669e-110	Neuron
TANC2	9.13238e-113	1.33228	0.346	0.167	1.48356e-108	Neuron
OPHN1	2.50955e-104	1.24853	0.42	0.238	4.07677e-100	Neuron
PHLDB1	1.50242e-103	1.19537	0.367	0.188	2.44068e-99	Neuron
COL5A3	2.63283e-99	1.07578	0.266	0.108	4.27703e-95	Neuron
ARHGAP24	5.19322e-96	0.857755	0.548	0.344	8.43639e-92	Neuron
ANK2	1.20742e-92	1.2696	0.356	0.19	1.96146e-88	Neuron
PDE7B	6.35277e-91	0.859636	0.428	0.23	1.03201e-86	Neuron
DAAM2	7.20316e-91	0.924987	0.284	0.122	1.17015e-86	Neuron
OXR1	1.26653e-86	1.18106	0.409	0.245	2.05748e-82	Neuron
SLC38A9	2.40615e-86	1.23281	0.37	0.21	3.90879e-82	Neuron
KIAA1217	4.94195e-86	1.43394	0.349	0.195	8.0282e-82	Neuron
GRAMD2B	5.9642e-79	1.45927	0.3	0.16	9.68884e-75	Neuron
EHBP1	6.0725e-79	1.08674	0.431	0.279	9.86477e-75	Neuron
SIK3	4.77312e-76	0.856991	0.572	0.433	7.75393e-72	Neuron
CREB5	2.41962e-72	0.986528	0.463	0.316	3.93068e-68	Neuron
ZEB1	1.27967e-68	0.814406	0.545	0.396	2.07883e-64	Neuron
COL4A2	1.04348e-66	0.884351	0.474	0.328	1.69514e-62	Neuron
SPTBN1	1.81229e-66	0.636693	0.658	0.526	2.94406e-62	Neuron
ENSMFAG00000030038	6.92115e-63	0.580579	0.288	0.141	1.12434e-58	Neuron
PREX2	4.01479e-61	0.732858	0.384	0.227	6.52203e-57	Neuron
GTDC1	8.09134e-61	1.07526	0.315	0.184	1.31444e-56	Neuron
NAALADL2	9.58382e-59	1.10687	0.306	0.177	1.55689e-54	Neuron
MVB12B	9.76052e-56	1.01726	0.258	0.139	1.5856e-51	Neuron
FOXO1	1.09669e-53	0.969798	0.37	0.249	1.78157e-49	Neuron
RETREG1	4.6663e-53	0.99869	0.261	0.145	7.58041e-49	Neuron
PDE8A	9.55342e-52	1.03204	0.293	0.175	1.55195e-47	Neuron
PLPP1	6.38333e-50	1.10879	0.318	0.205	1.03697e-45	Neuron
IFI16	1.0461e-48	0.814353	0.36	0.231	1.6994e-44	Neuron
PPP1R9A	1.36337e-47	1.07557	0.261	0.156	2.21479e-43	Neuron
FMNL2	2.60423e-47	0.86262	0.312	0.193	4.23056e-43	Neuron
GAB1	2.24737e-45	1.02012	0.404	0.298	3.65086e-41	Neuron
DTNA	6.51262e-44	1.15149	0.251	0.153	1.05798e-39	Neuron
AKT3	9.4645e-44	0.553104	0.521	0.383	1.53751e-39	Neuron
DOCK7	2.68749e-42	0.971309	0.277	0.174	4.36583e-38	Neuron
MAML3	2.14766e-40	0.861861	0.398	0.289	3.48887e-36	Neuron
PTPN12	5.61203e-39	0.866309	0.301	0.198	9.11674e-35	Neuron
ATXN7L1	1.25406e-33	0.787697	0.332	0.236	2.03722e-29	Neuron
TEAD1	1.31611e-31	0.874612	0.325	0.24	2.13802e-27	Neuron
NBEA	9.04911e-31	0.780798	0.336	0.252	1.47003e-26	Neuron
ENSMFAG00000031095	4.50076e-30	0.64512	0.489	0.419	7.31149e-26	Neuron
WSB1	8.32456e-30	0.577595	0.489	0.422	1.35232e-25	Neuron
STIM1	7.5464e-29	0.721839	0.262	0.174	1.22591e-24	Neuron
TNRC6C	3.63752e-28	0.93331	0.267	0.19	5.90915e-24	Neuron
DOCK1	4.08258e-27	0.555275	0.471	0.396	6.63215e-23	Neuron
PIK3R1	2.33782e-24	0.824956	0.32	0.245	3.79779e-20	Neuron
PLEKHA5	1.93134e-20	0.500138	0.396	0.309	3.13746e-16	Neuron
SMURF1	8.87536e-19	0.650142	0.272	0.205	1.4418e-14	Neuron
IGF1R	4.1171e-18	0.60808	0.383	0.328	6.68822e-14	Neuron
CTNNA1	3.7028e-14	0.634147	0.327	0.284	6.0152e-10	Neuron
ZMYND8	9.51223e-14	0.669746	0.267	0.219	1.54526e-09	Neuron
CTNND1	1.54526e-13	0.561954	0.309	0.26	2.51028e-09	Neuron
CDK14	9.054e-12	0.503223	0.279	0.229	1.47082e-07	Neuron
MAP4K3	1.05148e-11	0.503458	0.342	0.305	1.70813e-07	Neuron
ATF7IP	4.62079e-11	0.555276	0.269	0.226	7.50647e-07	Neuron
VGLL4	6.13951e-11	0.59227	0.259	0.215	9.97364e-07	Neuron
FAM129A	1.35511e-10	0.530289	0.345	0.3	2.20137e-06	Neuron
PKD2	4.61012e-10	0.519068	0.267	0.225	7.48914e-06	Neuron
RNF130	6.40297e-09	0.528242	0.267	0.231	0.000104016	Neuron
CLIC4	7.22691e-09	0.534216	0.294	0.262	0.000117401	Neuron
CEP170	3.47349e-08	0.523342	0.254	0.221	0.000564269	Neuron
ENSMFAG00000039610	5.40449e-07	0.508139	0.316	0.296	0.00877959	Neuron
SLCO1B1	0	4.12894	0.753	0.043	0	EC
EMCN	0	3.95786	0.741	0.027	0	EC
PTPRB	0	3.95106	0.681	0.021	0	EC
FLT1	0	3.93745	0.728	0.041	0	EC
EGFL7	0	3.71885	0.711	0.026	0	EC
CYYR1	0	3.65497	0.587	0.017	0	EC
MCF2L	0	3.55877	0.67	0.039	0	EC
HECW2	0	3.50676	0.542	0.026	0	EC
EEPD1	0	3.4946	0.589	0.034	0	EC
DLGAP2	0	3.46103	0.511	0.024	0	EC
ABLIM3	0	3.39988	0.563	0.04	0	EC
ADGRL4	0	3.38077	0.546	0.015	0	EC
MECOM	0	3.35108	0.743	0.122	0	EC
CCDC85A	0	3.28506	0.537	0.054	0	EC
VWF	0	3.24619	0.544	0.062	0	EC
ERG	0	3.10457	0.498	0.017	0	EC
PECAM1	0	3.06947	0.601	0.043	0	EC
RAMP3	0	3.04503	0.412	0.01	0	EC
MYO10	0	3.01341	0.437	0.043	0	EC
F8	0	2.95345	0.452	0.029	0	EC
GPC5	0	2.91406	0.609	0.116	0	EC
PODXL	0	2.90956	0.422	0.014	0	EC
ADGRF5	0	2.89032	0.626	0.081	0	EC
DOCK9	0	2.88405	0.633	0.12	0	EC
KANK3	0	2.83693	0.403	0.012	0	EC
LDB2	0	2.82286	0.701	0.124	0	EC
PTPRM	0	2.78574	0.932	0.373	0	EC
PPP1R16B	0	2.75421	0.45	0.027	0	EC
IGFBP2	0	2.74397	0.38	0.014	0	EC
TEK	0	2.74319	0.417	0.017	0	EC
ENG	0	2.73986	0.578	0.085	0	EC
SHANK3	0	2.68651	0.382	0.011	0	EC
GRIN2A	0	2.66611	0.264	0.008	0	EC
NUAK1	0	2.5894	0.439	0.106	0	EC
MGLL	0	2.56297	0.606	0.133	0	EC
ENSMFAG00000047054	0	2.55852	0.28	0.008	0	EC
CA8	0	2.55357	0.268	0.005	0	EC
RGCC	0	2.53963	0.287	0.007	0	EC
KIF25	0	2.533	0.294	0.008	0	EC
RFTN1	0	2.50755	0.479	0.073	0	EC
ITGA6	0	2.49846	0.382	0.038	0	EC
EPAS1	0	2.45967	0.622	0.141	0	EC
ARL15	0	2.45815	0.814	0.463	0	EC
RAPGEF1	0	2.42369	0.692	0.199	0	EC
IFI27	0	2.41335	0.5	0.123	0	EC
AFDN	0	2.41328	0.536	0.115	0	EC
HMCN1	0	2.40793	0.476	0.133	0	EC
RASIP1	0	2.40217	0.313	0.009	0	EC
FGD5	0	2.37183	0.356	0.024	0	EC
ARHGEF15	0	2.35805	0.296	0.008	0	EC
AQP1	0	2.35685	0.27	0.007	0	EC
ELK3	0	2.35386	0.332	0.021	0	EC
ENSMFAG00000039190	0	2.34091	0.361	0.028	0	EC
ADCY4	0	2.30372	0.324	0.02	0	EC
ID1	0	2.30316	0.286	0.015	0	EC
CD82	0	2.28159	0.297	0.014	0	EC
ANXA3	0	2.26522	0.365	0.039	0	EC
SH2D3C	0	2.18602	0.447	0.067	0	EC
ADAMTS9	0	2.18302	0.273	0.031	0	EC
JAM2	0	2.18241	0.284	0.021	0	EC
PALM	0	2.17432	0.396	0.063	0	EC
EML1	0	2.17429	0.366	0.091	0	EC
ARAP3	0	2.15956	0.294	0.022	0	EC
RPH3AL	0	2.15923	0.363	0.045	0	EC
TIMP3	0	2.11231	0.619	0.224	0	EC
TSC22D1	0	2.10182	0.374	0.069	0	EC
SEC14L1	0	2.0899	0.337	0.04	0	EC
TNFSF10	0	2.06963	0.287	0.025	0	EC
CADPS2	0	2.05243	0.376	0.058	0	EC
ARHGAP31	0	2.04132	0.581	0.141	0	EC
PITPNC1	0	2.02437	0.833	0.247	0	EC
EGLN1	0	2.02076	0.369	0.131	0	EC
RASGRF2	0	2.01997	0.306	0.034	0	EC
AFAP1L1	0	1.98523	0.296	0.049	0	EC
CARS	0	1.98039	0.329	0.068	0	EC
CD74	0	1.97831	0.509	0.095	0	EC
GFOD1	0	1.97486	0.342	0.099	0	EC
KALRN	0	1.93476	0.793	0.352	0	EC
ENSMFAG00000004557	0	1.93363	0.444	0.131	0	EC
ITGA1	0	1.9282	0.688	0.205	0	EC
KIAA1671	0	1.92218	0.347	0.059	0	EC
MAGI1	0	1.91389	0.65	0.272	0	EC
FBXL7	0	1.89912	0.705	0.243	0	EC
CMTM8	0	1.87862	0.292	0.047	0	EC
TMTC2	0	1.87607	0.47	0.173	0	EC
PLEKHG1	0	1.87476	0.346	0.063	0	EC
CIITA	0	1.87244	0.254	0.023	0	EC
ADAM15	0	1.86311	0.26	0.024	0	EC
ZHX3	0	1.86038	0.584	0.225	0	EC
PKP4	0	1.85961	0.292	0.05	0	EC
RAPGEF5	0	1.85053	0.514	0.149	0	EC
DNM3	0	1.83966	0.343	0.076	0	EC
GRB10	0	1.81756	0.472	0.18	0	EC
PLCB1	0	1.76868	0.829	0.368	0	EC
ATF7IP2	0	1.767	0.283	0.079	0	EC
BACE2	0	1.76555	0.301	0.065	0	EC
ENSMFAG00000033090	0	1.76445	0.322	0.062	0	EC
HLA-E	0	1.75638	0.396	0.085	0	EC
ENSMFAG00000044769	0	1.7544	0.542	0.14	0	EC
ENSMFAG00000037375	0	1.74626	0.473	0.109	0	EC
SEMA6A	0	1.74587	0.372	0.085	0	EC
STOX2	0	1.7438	0.502	0.222	0	EC
ENSMFAG00000030025	0	1.74294	0.612	0.103	0	EC
SHROOM4	0	1.72886	0.332	0.06	0	EC
RNF125	0	1.70316	0.298	0.057	0	EC
DOCK6	0	1.69937	0.378	0.087	0	EC
ITPKB	0	1.69147	0.468	0.149	0	EC
GALNT18	0	1.67005	0.293	0.064	0	EC
DAB2IP	0	1.6541	0.276	0.077	0	EC
NLRC5	0	1.64474	0.347	0.071	0	EC
NCOA3	0	1.63236	0.429	0.149	0	EC
TACC1	0	1.62881	0.664	0.277	0	EC
PHACTR2	0	1.62756	0.468	0.19	0	EC
ZBTB46	0	1.6125	0.384	0.125	0	EC
CAV1	0	1.59286	0.329	0.112	0	EC
ENSMFAG00000041509	0	1.57757	0.355	0.082	0	EC
FLI1	0	1.57338	0.579	0.19	0	EC
SUSD6	0	1.55843	0.35	0.123	0	EC
KIAA1217	0	1.55556	0.388	0.149	0	EC
RASGRP3	0	1.5527	0.279	0.094	0	EC
RASAL2	0	1.54057	0.733	0.406	0	EC
RIN3	0	1.53406	0.321	0.069	0	EC
DUSP1	0	1.51878	0.286	0.087	0	EC
TINAGL1	0	1.51138	0.353	0.12	0	EC
HEG1	0	1.50861	0.419	0.159	0	EC
MCC	0	1.50736	0.459	0.208	0	EC
ARHGAP29	0	1.50612	0.455	0.177	0	EC
ZNRF1	0	1.49881	0.337	0.13	0	EC
CHSY3	0	1.49807	0.294	0.092	0	EC
ENSMFAG00000001435	0	1.49621	0.296	0.118	0	EC
TJP1	0	1.48321	0.5	0.249	0	EC
MEOX2	0	1.47392	0.384	0.117	0	EC
LIMS2	0	1.46625	0.378	0.158	0	EC
UACA	0	1.45577	0.406	0.148	0	EC
PML	0	1.45383	0.269	0.071	0	EC
ENSMFAG00000000676	0	1.45219	0.292	0.057	0	EC
RALGAPA2	0	1.42174	0.409	0.197	0	EC
RALGAPA1	0	1.41829	0.546	0.293	0	EC
CCNY	0	1.4101	0.453	0.213	0	EC
EPB41L2	0	1.40638	0.517	0.227	0	EC
CDK6	0	1.40174	0.405	0.17	0	EC
DOCK1	0	1.39319	0.628	0.332	0	EC
TPK1	0	1.39003	0.267	0.092	0	EC
LRMDA	0	1.38981	0.434	0.162	0	EC
RPS6KA2	0	1.3587	0.316	0.108	0	EC
EPB41L4A	0	1.35671	0.303	0.115	0	EC
PTPRG	0	1.35497	0.9	0.593	0	EC
ADGRL2	0	1.34369	0.37	0.175	0	EC
CD36	0	1.33926	0.508	0.265	0	EC
ETS1	0	1.33921	0.302	0.086	0	EC
RBMS2	0	1.31383	0.335	0.115	0	EC
SYNE2	0	1.31189	0.516	0.217	0	EC
ENSMFAG00000002541	0	1.29699	0.35	0.122	0	EC
ANO10	0	1.26886	0.278	0.092	0	EC
NAV1	0	1.25222	0.423	0.157	0	EC
APBB2	0	1.25217	0.739	0.403	0	EC
BMPR2	0	1.24396	0.624	0.382	0	EC
ITGA9	0	1.23937	0.461	0.204	0	EC
KITLG	0	1.23183	0.339	0.106	0	EC
TSHZ2	0	1.22863	0.644	0.295	0	EC
CFLAR	0	1.21971	0.383	0.18	0	EC
MYO1E	0	1.21915	0.467	0.236	0	EC
BCL2L1	0	1.20996	0.392	0.186	0	EC
PRKCE	0	1.20449	0.467	0.26	0	EC
DACH1	0	1.19958	0.251	0.077	0	EC
PREX2	0	1.19879	0.436	0.177	0	EC
TCF4	0	1.19329	0.775	0.433	0	EC
SP100	0	1.16865	0.459	0.206	0	EC
SPTBN1	0	1.16716	0.748	0.47	0	EC
IFI16	0	1.16172	0.43	0.181	0	EC
CDC42BPA	0	1.13676	0.575	0.354	0	EC
SYNE1	0	1.13664	0.619	0.41	0	EC
AUTS2	0	1.12615	0.653	0.412	0	EC
TNS2	0	1.11978	0.266	0.092	0	EC
ASAP1	0	1.11332	0.577	0.357	0	EC
ZBTB16	0	1.10946	0.696	0.448	0	EC
NRP1	0	1.08922	0.626	0.406	0	EC
SASH1	0	1.08099	0.418	0.176	0	EC
TTC28	0	1.05536	0.619	0.374	0	EC
RIN2	0	0.942473	0.504	0.286	0	EC
ABLIM1	0	0.627588	0.743	0.464	0	EC
LDLRAD4	6.33402e-307	1.29418	0.391	0.201	1.02896e-302	EC
PTPN14	1.78598e-286	1.2549	0.296	0.129	2.90132e-282	EC
NFIB	5.00687e-277	1.09566	0.439	0.255	8.13365e-273	EC
DGKH	2.74968e-274	1.14091	0.386	0.206	4.46686e-270	EC
PTK2	1.37991e-272	0.883661	0.557	0.375	2.24166e-268	EC
CDK17	2.5156e-272	1.03048	0.271	0.107	4.08659e-268	EC
NEDD4	1.17905e-266	1.04585	0.264	0.104	1.91537e-262	EC
SETX	2.43566e-266	1.00345	0.435	0.248	3.95673e-262	EC
GNAQ	5.16996e-261	0.839458	0.463	0.255	8.3986e-257	EC
CHN1	2.0935e-256	1.24669	0.31	0.152	3.4009e-252	EC
BCAM	1.31772e-254	0.910865	0.308	0.134	2.14063e-250	EC
44813	2.70246e-254	1.04196	0.337	0.163	4.39015e-250	EC
DISP1	2.5863e-252	1.30091	0.337	0.175	4.20145e-248	EC
FOXN3	2.75596e-249	0.975516	0.54	0.377	4.47706e-245	EC
CTNNB1	1.25932e-248	1.16535	0.281	0.126	2.04577e-244	EC
CLIC4	2.26186e-247	1.1205	0.393	0.225	3.67439e-243	EC
PRKD1	3.61352e-246	1.04068	0.291	0.127	5.87016e-242	EC
SH3D19	3.35913e-243	1.05471	0.412	0.242	5.45691e-239	EC
ARHGAP18	3.23088e-238	1.05757	0.283	0.126	5.24857e-234	EC
RNF213	3.26852e-236	1.0733	0.302	0.142	5.30971e-232	EC
ZDHHC14	7.42823e-231	1.13577	0.36	0.196	1.20672e-226	EC
CDC14A	3.67834e-224	0.867427	0.283	0.125	5.97546e-220	EC
MAP4K3	1.13657e-223	1.04948	0.425	0.271	1.84636e-219	EC
CEP85L	4.26793e-222	1.03512	0.376	0.213	6.93325e-218	EC
ECE1	7.96438e-222	0.895581	0.263	0.113	1.29381e-217	EC
ICA1	1.19477e-212	1.23903	0.258	0.124	1.94091e-208	EC
LRCH1	1.53951e-206	0.946496	0.393	0.234	2.50093e-202	EC
CTNND1	1.38452e-201	0.897852	0.385	0.226	2.24915e-197	EC
HDAC9	1.20592e-197	0.990032	0.499	0.357	1.95902e-193	EC
ACER3	3.75404e-195	0.964223	0.274	0.133	6.09843e-191	EC
CHST11	8.20749e-193	0.687464	0.297	0.141	1.33331e-188	EC
ENSMFAG00000037289	6.60512e-190	1.06649	0.262	0.127	1.073e-185	EC
GMDS	4.63966e-185	0.852791	0.339	0.186	7.53712e-181	EC
RUNX1T1	6.0561e-178	0.947662	0.371	0.226	9.83814e-174	EC
TCF7L1	1.92515e-177	0.796172	0.435	0.276	3.12741e-173	EC
CTIF	3.80735e-175	1.02927	0.321	0.187	6.18504e-171	EC
MTUS1	8.58086e-174	0.998817	0.369	0.233	1.39396e-169	EC
UTRN	5.1149e-171	0.565065	0.691	0.569	8.30916e-167	EC
PARVB	1.40527e-165	1.05817	0.253	0.132	2.28286e-161	EC
FRYL	1.09455e-164	0.923241	0.301	0.168	1.77809e-160	EC
FNBP1L	2.33592e-164	1.01973	0.289	0.161	3.7947e-160	EC
CTNNAL1	3.65771e-161	1.06859	0.286	0.163	5.94195e-157	EC
CMIP	3.39669e-158	0.735418	0.322	0.178	5.51792e-154	EC
SPARCL1	9.49031e-153	0.605095	0.33	0.181	1.5417e-148	EC
COX3	9.10553e-144	0.788965	0.402	0.264	1.47919e-139	EC
PPP3CA	5.50237e-142	0.633891	0.485	0.339	8.9386e-138	EC
HSPG2	3.95581e-141	0.868898	0.271	0.15	6.42622e-137	EC
PPP3CC	1.26493e-139	0.871279	0.393	0.274	2.05487e-135	EC
COX2	6.44747e-136	0.850645	0.265	0.143	1.04739e-131	EC
MACF1	2.01814e-127	0.605647	0.563	0.454	3.27846e-123	EC
VPS53	9.30603e-127	0.939709	0.256	0.146	1.51176e-122	EC
KAT6A	6.83403e-122	0.692199	0.447	0.331	1.11019e-117	EC
ATP2B4	1.69453e-121	0.867487	0.273	0.163	2.75276e-117	EC
PHACTR4	2.72083e-115	0.783281	0.313	0.2	4.41999e-111	EC
PLPP1	1.4717e-112	0.946698	0.291	0.188	2.39078e-108	EC
PPP1R13B	6.89725e-112	0.89811	0.278	0.177	1.12046e-107	EC
MRTFB	6.30524e-111	0.89731	0.313	0.209	1.02429e-106	EC
LIMCH1	1.50524e-110	0.759261	0.385	0.275	2.44526e-106	EC
TMTC1	1.88016e-110	0.580888	0.545	0.423	3.05432e-106	EC
TANC1	5.18463e-107	0.848587	0.302	0.201	8.42242e-103	EC
PARD3B	2.92656e-105	0.526512	0.513	0.4	4.75419e-101	EC
APP	9.83211e-105	0.745012	0.381	0.279	1.59723e-100	EC
ABR	2.678e-102	0.740794	0.275	0.172	4.35041e-98	EC
C9orf3	2.2863e-100	0.566916	0.548	0.436	3.7141e-96	EC
ERC1	3.09322e-100	0.631582	0.45	0.345	5.02494e-96	EC
SPTAN1	1.02801e-99	0.7906	0.303	0.203	1.67001e-95	EC
FANCC	3.66843e-96	0.679575	0.355	0.249	5.95937e-92	EC
MGMT	3.22795e-94	0.760698	0.274	0.175	5.24381e-90	EC
ADAM10	1.55554e-92	0.754618	0.272	0.176	2.52698e-88	EC
PCNX1	5.90342e-88	0.707328	0.285	0.189	9.59011e-84	EC
WWTR1	1.78173e-85	0.765407	0.268	0.178	2.89442e-81	EC
MEF2A	5.36423e-83	0.592013	0.451	0.362	8.71419e-79	EC
CEP112	1.50261e-81	0.590795	0.379	0.281	2.441e-77	EC
MBNL2	1.02251e-79	0.665841	0.354	0.267	1.66107e-75	EC
RB1	1.35304e-75	0.636662	0.307	0.216	2.19802e-71	EC
WWC2	1.22607e-73	0.673231	0.301	0.216	1.99175e-69	EC
SNRK	2.38998e-70	0.715099	0.271	0.189	3.88252e-66	EC
ENSMFAG00000046246	2.20091e-67	0.585791	0.322	0.235	3.57538e-63	EC
PTPN12	1.34686e-61	0.532011	0.268	0.185	2.18797e-57	EC
ARGLU1	1.37668e-60	0.557359	0.347	0.268	2.23641e-56	EC
DOCK4	2.47273e-59	0.614275	0.263	0.19	4.01695e-55	EC
DDX5	3.73298e-55	0.506305	0.405	0.335	6.06422e-51	EC
TNS1	9.39797e-50	0.548524	0.305	0.236	1.5267e-45	EC
JARID2	3.51294e-46	0.564585	0.331	0.269	5.70678e-42	EC
TXNIP	1.88171e-36	0.509005	0.397	0.35	3.05683e-32	EC
RABGAP1	1.71793e-35	0.538556	0.319	0.268	2.79078e-31	EC
OSBPL1A	2.39042e-31	0.514121	0.297	0.25	3.88324e-27	EC
NTN1	0	3.96009	0.692	0.018	0	NTN1+ EC
TMEM132C	0	3.2265	0.673	0.04	0	NTN1+ EC
PKHD1L1	0	3.13942	0.389	0.017	0	NTN1+ EC
TMEM108	0	3.07252	0.346	0.011	0	NTN1+ EC
SELP	0	2.62381	0.384	0.002	0	NTN1+ EC
BMX	0	2.22196	0.261	0.007	0	NTN1+ EC
GNA14	1.16713e-225	2.29722	0.351	0.021	1.896e-221	NTN1+ EC
ST6GALNAC3	3.7738e-207	2.75704	0.592	0.065	6.13054e-203	NTN1+ EC
CGNL1	7.71377e-187	2.51941	0.398	0.033	1.2531e-182	NTN1+ EC
ALDH1A2	1.01163e-165	2.86808	0.45	0.047	1.6434e-161	NTN1+ EC
LDB2	2.18155e-154	2.82988	0.934	0.254	3.54393e-150	NTN1+ EC
PECAM1	6.37645e-147	2.64482	0.796	0.168	1.03585e-142	NTN1+ EC
MYRIP	3.02159e-142	2.35819	0.493	0.063	4.90857e-138	NTN1+ EC
SMAD6	1.03344e-137	2.3097	0.412	0.045	1.67882e-133	NTN1+ EC
CEMIP2	1.0007e-135	2.53762	0.483	0.064	1.62564e-131	NTN1+ EC
PLXNA4	1.06433e-129	2.78053	0.555	0.092	1.729e-125	NTN1+ EC
ADGRG6	1.98081e-127	1.92093	0.308	0.028	3.21782e-123	NTN1+ EC
EMCN	3.97666e-127	2.31822	0.815	0.189	6.46008e-123	NTN1+ EC
PDE4D	1.00483e-126	2.99123	0.839	0.235	1.63234e-122	NTN1+ EC
PLCXD3	2.84811e-123	3.30941	0.55	0.096	4.62676e-119	NTN1+ EC
TMEM44	3.65157e-116	2.0304	0.502	0.076	5.93197e-112	NTN1+ EC
EGFL7	6.01853e-108	1.98865	0.773	0.181	9.7771e-104	NTN1+ EC
ENG	1.53889e-105	2.31646	0.768	0.196	2.49992e-101	NTN1+ EC
PCDH17	1.93719e-101	1.89684	0.318	0.036	3.14697e-97	NTN1+ EC
PLSCR4	7.72266e-99	2.04222	0.507	0.09	1.25455e-94	NTN1+ EC
TLE1	1.74057e-90	2.17098	0.455	0.079	2.82755e-86	NTN1+ EC
EPHA4	1.07793e-85	1.8911	0.379	0.057	1.75109e-81	NTN1+ EC
ST6GAL1	1.04178e-82	2.03353	0.441	0.081	1.69237e-78	NTN1+ EC
KLHL4	1.31149e-82	1.96795	0.28	0.035	2.13051e-78	NTN1+ EC
ALDH1A3	2.15823e-80	1.85774	0.308	0.042	3.50605e-76	NTN1+ EC
AFAP1L1	3.09014e-80	1.92761	0.498	0.103	5.01993e-76	NTN1+ EC
HMCN1	1.14766e-78	2.07634	0.692	0.209	1.86437e-74	NTN1+ EC
SESN3	1.36155e-78	1.82609	0.408	0.07	2.21184e-74	NTN1+ EC
BCR	2.07297e-67	1.84277	0.393	0.076	3.36754e-63	NTN1+ EC
PGM5	2.76863e-67	2.31062	0.573	0.168	4.49764e-63	NTN1+ EC
CACNA2D1	9.84575e-67	2.55829	0.725	0.286	1.59944e-62	NTN1+ EC
NR4A1	2.10668e-66	2.36879	0.436	0.097	3.4223e-62	NTN1+ EC
SH3RF1	2.56712e-65	1.84274	0.578	0.156	4.17028e-61	NTN1+ EC
MMP16	1.01307e-62	1.73403	0.318	0.054	1.64574e-58	NTN1+ EC
PTGIS	1.02416e-62	1.5386	0.299	0.048	1.66375e-58	NTN1+ EC
RAI14	1.6745e-61	1.6787	0.355	0.066	2.72023e-57	NTN1+ EC
GULP1	1.16785e-59	1.73545	0.37	0.074	1.89717e-55	NTN1+ EC
ITGA9	6.32384e-59	1.87972	0.701	0.261	1.02731e-54	NTN1+ EC
SETBP1	3.92204e-57	1.7211	0.545	0.155	6.37135e-53	NTN1+ EC
ENSMFAG00000030298	6.64194e-57	1.78188	0.384	0.086	1.07898e-52	NTN1+ EC
CSGALNACT1	2.47444e-56	1.53578	0.27	0.043	4.01972e-52	NTN1+ EC
GMDS	1.05208e-55	1.93868	0.621	0.219	1.7091e-51	NTN1+ EC
ENSMFAG00000042464	5.7577e-55	1.6985	0.332	0.066	9.35338e-51	NTN1+ EC
HEG1	6.75436e-53	1.91149	0.621	0.217	1.09725e-48	NTN1+ EC
CD9	2.59533e-51	1.62015	0.308	0.059	4.21611e-47	NTN1+ EC
ERG	1.78102e-49	1.34876	0.479	0.127	2.89327e-45	NTN1+ EC
TEK	1.00626e-48	1.48435	0.431	0.107	1.63467e-44	NTN1+ EC
TGM2	2.51825e-48	1.81026	0.299	0.061	4.0909e-44	NTN1+ EC
NHSL2	2.16393e-47	1.70961	0.308	0.063	3.5153e-43	NTN1+ EC
VWF	2.32646e-47	1.58741	0.545	0.172	3.77933e-43	NTN1+ EC
RALGAPA2	3.15492e-47	1.60218	0.635	0.244	5.12516e-43	NTN1+ EC
PLXNA2	1.0847e-46	1.59358	0.384	0.094	1.7621e-42	NTN1+ EC
ENTPD1	2.25501e-45	1.61902	0.341	0.078	3.66326e-41	NTN1+ EC
FLNB	3.03792e-44	1.52628	0.355	0.084	4.9351e-40	NTN1+ EC
SIPA1L1	4.83326e-44	1.80981	0.417	0.116	7.85163e-40	NTN1+ EC
FOXP1	9.03792e-43	1.46075	0.791	0.448	1.46821e-38	NTN1+ EC
OSMR	3.49393e-42	1.29278	0.45	0.127	5.6759e-38	NTN1+ EC
PCDH7	3.12431e-41	1.94487	0.469	0.155	5.07543e-37	NTN1+ EC
TIAM2	7.78442e-41	1.59715	0.294	0.068	1.26458e-36	NTN1+ EC
FAM171A1	9.81269e-40	1.32832	0.332	0.079	1.59407e-35	NTN1+ EC
PTPN14	2.13674e-38	1.52777	0.483	0.166	3.47114e-34	NTN1+ EC
CRIM1	2.30525e-38	1.60717	0.592	0.249	3.74489e-34	NTN1+ EC
EVA1C	3.25788e-37	1.46211	0.327	0.083	5.29243e-33	NTN1+ EC
ECE1	2.35222e-36	1.49781	0.455	0.146	3.82118e-32	NTN1+ EC
PODXL	1.20815e-35	1.42967	0.379	0.107	1.96264e-31	NTN1+ EC
PLXDC2	1.46276e-35	1.2757	0.701	0.328	2.37626e-31	NTN1+ EC
FLT1	5.37336e-33	0.818782	0.559	0.198	8.72903e-29	NTN1+ EC
ENSMFAG00000031680	5.54565e-33	1.37	0.256	0.058	9.0089e-29	NTN1+ EC
SPTBN1	1.01519e-32	1.14317	0.834	0.532	1.64917e-28	NTN1+ EC
PITPNC1	1.30711e-32	1.03096	0.777	0.381	2.1234e-28	NTN1+ EC
PTPRG	7.73608e-32	0.998935	0.924	0.663	1.25673e-27	NTN1+ EC
ENSMFAG00000030025	1.87747e-31	0.882018	0.583	0.218	3.04996e-27	NTN1+ EC
HIBCH	3.95416e-31	1.43614	0.445	0.167	6.42353e-27	NTN1+ EC
FLI1	1.05011e-29	1.17115	0.626	0.278	1.7059e-25	NTN1+ EC
BICD1	9.80064e-29	1.24855	0.351	0.109	1.59211e-24	NTN1+ EC
GATA4	1.38312e-28	1.51744	0.464	0.185	2.24687e-24	NTN1+ EC
PALM	1.85481e-28	1.0226	0.412	0.138	3.01315e-24	NTN1+ EC
FOXO1	2.29102e-28	1.39453	0.55	0.254	3.72177e-24	NTN1+ EC
TFPI	4.25936e-28	1.0897	0.289	0.079	6.91933e-24	NTN1+ EC
ID1	6.08369e-28	1.01322	0.284	0.076	9.88296e-24	NTN1+ EC
MAP3K1	6.51945e-28	1.11543	0.408	0.139	1.05908e-23	NTN1+ EC
CFLAR	1.11768e-27	1.13401	0.531	0.225	1.81567e-23	NTN1+ EC
NEDD9	1.63412e-27	1.05924	0.336	0.102	2.65463e-23	NTN1+ EC
ZNF521	2.5853e-27	1.50992	0.427	0.165	4.19982e-23	NTN1+ EC
VAV3	3.3545e-27	1.05223	0.412	0.142	5.44939e-23	NTN1+ EC
CPD	1.00863e-26	1.26458	0.327	0.103	1.63852e-22	NTN1+ EC
GRK5	1.46505e-26	0.979651	0.768	0.435	2.37997e-22	NTN1+ EC
NFIB	1.56241e-26	1.19059	0.602	0.296	2.53813e-22	NTN1+ EC
RASIP1	4.30373e-26	1.04296	0.28	0.078	6.99141e-22	NTN1+ EC
RAPGEF4	6.92106e-26	1.26312	0.341	0.115	1.12433e-21	NTN1+ EC
ARAP3	1.10926e-25	1.09604	0.289	0.084	1.80199e-21	NTN1+ EC
FGD6	1.5544e-25	1.27195	0.275	0.082	2.52513e-21	NTN1+ EC
IGF1R	1.58715e-25	1.29385	0.621	0.329	2.57833e-21	NTN1+ EC
ACTN1	2.04849e-25	1.28456	0.355	0.122	3.32778e-21	NTN1+ EC
GLS	2.98487e-25	1.18046	0.441	0.175	4.84892e-21	NTN1+ EC
ATL2	4.47639e-25	1.3904	0.27	0.079	7.2719e-21	NTN1+ EC
DAPK1	1.65834e-24	1.15729	0.261	0.073	2.69398e-20	NTN1+ EC
CADPS2	1.67056e-24	1.07827	0.374	0.13	2.71382e-20	NTN1+ EC
[truncated: 688 more rows]
