# Supplementary material for: Single-nucleus transcriptomics reveals a gatekeeper role for FOXP1 in primate cardiac aging
Source: Protein Cell. 2022 Sep 6;14(4):279–93. doi: 10.1093/procel/pwac038 (PMC10120965; doi:10.1093/procel/pwac038)
Supplement: pwac038_suppl_Supplementary_Table_S2 [file pwac038_suppl_supplementary_table_s2.xlsx]

## Sheet: CM
Differentially Expressed Genes (DEGs) of CM were Identified by Function "FindMarkers" of Seurat R Package Using 'Wilcox' Method.
The column name annotation: avg_log2FC (average log2 fold change); p_val (p_value); p_val_adj (Bonferroni corrected p_value).
p_val	avg_log2FC	pct.1	pct.2	p_val_adj	gene	cell type	regulation
3.96483e-85	2.55109	0.709	0.475	6.44086e-81	PRKAG2	CM	Up
1.54961e-48	1.20964	0.322	0.144	2.51734e-44	PXDNL	CM	Up
4.35175e-73	1.16781	0.338	0.122	7.06941e-69	AGBL4	CM	Up
4.71304e-74	1.10936	0.469	0.219	7.65634e-70	GRK5	CM	Up
1.95502e-158	1.10413	0.324	0.043	3.17593e-154	TMEM54	CM	Up
6.35737e-100	1.07656	0.678	0.413	1.03275e-95	NRP1	CM	Up
4.92147e-69	1.00927	0.6	0.366	7.99492e-65	SQSTM1	CM	Up
1.49942e-111	0.994053	0.355	0.089	2.43581e-107	RFX2	CM	Up
1.0112e-92	0.959595	0.769	0.459	1.6427e-88	MYL2	CM	Up
5.17553e-75	0.951281	0.677	0.431	8.40764e-71	TNNT1	CM	Up
6.24194e-27	0.929343	0.719	0.603	1.014e-22	PPARGC1A	CM	Up
1.64978e-81	0.928522	0.37	0.129	2.68006e-77	CDH4	CM	Up
2.11369e-109	0.91568	0.893	0.89	3.43368e-105	ENSMFAG00000046891	CM	Up
3.16907e-87	0.915342	0.193	0.027	5.14815e-83	ZNF804A	CM	Up
7.47904e-29	0.897973	0.831	0.727	1.21497e-24	NRAP	CM	Up
4.37466e-26	0.874185	0.16	0.065	7.10663e-22	RAB31	CM	Up
2.61922e-57	0.867796	0.5	0.28	4.25493e-53	GAS7	CM	Up
8.7356e-56	0.86676	0.762	0.579	1.4191e-51	SCN5A	CM	Up
7.6408e-19	0.853655	0.225	0.128	1.24125e-14	XIRP1	CM	Up
2.1063e-73	0.848038	0.328	0.114	3.42169e-69	ENSMFAG00000032884	CM	Up
3.43196e-67	0.841955	0.684	0.462	5.57522e-63	GREB1L	CM	Up
1.00439e-56	0.836573	0.566	0.35	1.63164e-52	SPAG16	CM	Up
1.12914e-33	0.819651	0.521	0.352	1.83428e-29	ATP11A	CM	Up
9.6549e-53	0.814273	0.354	0.159	1.56844e-48	FHOD1	CM	Up
9.96455e-61	0.808988	0.36	0.149	1.61874e-56	ASTN1	CM	Up
1.11564e-81	0.808388	0.804	0.593	1.81235e-77	DOK7	CM	Up
1.98856e-61	0.79709	0.696	0.495	3.23042e-57	SLCO3A1	CM	Up
1.10437e-92	0.794958	0.924	0.882	1.79406e-88	FHOD3	CM	Up
1.69596e-45	0.782125	0.772	0.6	2.75509e-41	FNIP2	CM	Up
1.73707e-73	0.780714	0.174	0.027	2.82187e-69	ENSMFAG00000030598	CM	Up
5.9534e-52	0.776606	0.662	0.484	9.67129e-48	ERC1	CM	Up
4.81212e-72	0.767757	0.282	0.079	7.81729e-68	COX2	CM	Up
1.08158e-52	0.756185	0.452	0.236	1.75703e-48	XIRP2	CM	Up
4.30726e-45	0.754699	0.302	0.134	6.99714e-41	EXTL3	CM	Up
7.89822e-58	0.754565	0.621	0.388	1.28307e-53	PLXNA4	CM	Up
1.52997e-58	0.752531	0.45	0.225	2.48544e-54	SYNDIG1	CM	Up
1.51288e-41	0.749795	0.697	0.518	2.45768e-37	CSRP3	CM	Up
4.72789e-59	0.734896	0.217	0.059	7.68046e-55	SH3RF3	CM	Up
1.48808e-48	0.72354	0.313	0.133	2.41739e-44	XYLT1	CM	Up
2.00116e-110	0.717862	0.597	0.229	3.25089e-106	COX3	CM	Up
1.28109e-45	0.71729	0.789	0.651	2.08113e-41	ASB18	CM	Up
1.09151e-78	0.714954	0.319	0.092	1.77315e-74	CNN3	CM	Up
1.16851e-13	0.711239	0.24	0.156	1.89825e-09	STPG2	CM	Up
7.44389e-42	0.710792	0.707	0.528	1.20926e-37	BCL2	CM	Up
7.69382e-51	0.71047	0.811	0.679	1.24986e-46	TBC1D1	CM	Up
1.18696e-28	0.709564	0.323	0.18	1.92822e-24	MYH9	CM	Up
8.39998e-36	0.707688	0.772	0.671	1.36458e-31	OBSCN	CM	Up
9.38834e-36	0.706999	0.69	0.556	1.52514e-31	PARM1	CM	Up
1.82936e-39	0.695388	0.344	0.177	2.9718e-35	MAN1A1	CM	Up
1.22259e-40	0.6947	0.545	0.355	1.98609e-36	ABHD2	CM	Up
1.02355e-41	0.685096	0.129	0.029	1.66275e-37	COX7A1	CM	Up
5.14017e-46	0.684625	0.579	0.371	8.35021e-42	ANK1	CM	Up
2.20751e-40	0.678326	0.282	0.125	3.58609e-36	CDK6	CM	Up
4.89992e-16	0.662225	0.349	0.244	7.95991e-12	ZCCHC2	CM	Up
4.84401e-59	0.657613	0.877	0.778	7.86909e-55	PRUNE2	CM	Up
1.28257e-54	0.64424	0.289	0.106	2.08354e-50	TNNC1	CM	Up
1.01812e-45	0.640653	0.85	0.767	1.65394e-41	MEIS2	CM	Up
1.80372e-41	0.635744	0.789	0.644	2.93014e-37	DAPK2	CM	Up
1.05234e-33	0.632317	0.551	0.385	1.70952e-29	C15orf41	CM	Up
3.383e-35	0.618804	0.269	0.124	5.49568e-31	IQSEC1	CM	Up
5.54794e-74	0.616728	0.994	0.995	9.01264e-70	LDB3	CM	Up
7.10787e-26	0.613152	0.503	0.372	1.15467e-21	HMCN1	CM	Up
1.53494e-34	0.612165	0.677	0.536	2.49352e-30	PPM1H	CM	Up
5.72627e-45	0.612061	0.814	0.691	9.30233e-41	HS6ST3	CM	Up
1.87173e-36	0.61191	0.607	0.426	3.04063e-32	ABTB2	CM	Up
2.59958e-48	0.605217	0.763	0.588	4.22301e-44	FBXO40	CM	Up
5.73261e-37	0.600295	0.61	0.435	9.31262e-33	PRDM16	CM	Up
3.5736e-26	0.591288	0.846	0.868	5.80531e-22	MYO18B	CM	Up
2.39185e-40	0.584321	0.492	0.291	3.88555e-36	MACROD1	CM	Up
3.52253e-53	0.581319	0.867	0.666	5.72235e-49	TRIM58	CM	Up
2.54296e-32	0.580768	0.293	0.146	4.13104e-28	ITGA7	CM	Up
8.31094e-45	0.578153	0.375	0.184	1.35011e-40	NACC2	CM	Up
4.41736e-32	0.575306	0.653	0.484	7.17599e-28	CTBP2	CM	Up
1.33556e-44	0.570928	0.123	0.024	2.16962e-40	COX7B	CM	Up
8.68126e-62	0.5678	0.954	0.934	1.41027e-57	SLC8A1	CM	Up
7.34182e-30	0.567602	0.937	0.916	1.19268e-25	MYH7B	CM	Up
1.88593e-26	0.555116	0.708	0.593	3.06369e-22	PCDHGA4	CM	Up
2.48307e-48	0.551116	0.868	0.792	4.03375e-44	ARHGAP26	CM	Up
1.67034e-24	0.550578	0.243	0.126	2.71346e-20	CLTB	CM	Up
9.92559e-18	0.548479	0.415	0.301	1.61241e-13	KCTD8	CM	Up
8.17396e-26	0.547685	0.589	0.443	1.32786e-21	HIPK2	CM	Up
7.41188e-74	0.54531	0.138	0.013	1.20406e-69	CHSY3	CM	Up
1.22809e-40	0.537057	0.203	0.07	1.99504e-36	DDR2	CM	Up
5.28098e-29	0.534895	0.773	0.704	8.57896e-25	FAM129A	CM	Up
1.62926e-17	0.533231	0.565	0.442	2.64674e-13	HDAC4	CM	Up
8.74359e-77	0.530848	0.984	0.925	1.4204e-72	KIAA0355	CM	Up
8.12259e-35	0.522472	0.647	0.487	1.31951e-30	RRAD	CM	Up
4.07049e-44	0.521251	0.172	0.049	6.61251e-40	EML5	CM	Up
1.21989e-21	0.520075	0.497	0.365	1.98172e-17	ROR1	CM	Up
4.62419e-09	0.516598	0.288	0.215	7.512e-05	HSPA4	CM	Up
4.12865e-43	0.515748	0.858	0.808	6.70699e-39	LTBP1	CM	Up
3.89649e-34	0.512976	0.347	0.182	6.32985e-30	ZSCAN18	CM	Up
2.80689e-10	0.509991	0.599	0.526	4.5598e-06	B4GALNT3	CM	Up
3.25842e-17	0.508366	0.273	0.167	5.2933e-13	ENSMFAG00000045648	CM	Up
2.10348e-18	0.508341	0.671	0.57	3.4171e-14	CLIP1	CM	Up
5.53693e-44	0.508186	0.166	0.044	8.99475e-40	ND4	CM	Up
8.54591e-33	0.50752	0.212	0.087	1.38828e-28	SPATS2L	CM	Up
2.63112e-28	0.50305	0.793	0.708	4.27425e-24	LRRFIP1	CM	Up
2.60576e-37	0.502919	0.863	0.815	4.23306e-33	CUX1	CM	Up
4.39777e-59	0.50291	0.154	0.027	7.14418e-55	GPR157	CM	Up
3.16468e-22	0.500131	0.581	0.442	5.14102e-18	CTIF	CM	Up
1.93915e-22	0.499454	0.639	0.514	3.15014e-18	ENSMFAG00000041085	CM	Up
2.20342e-26	0.49857	0.601	0.466	3.57946e-22	RALGAPA2	CM	Up
4.56235e-12	0.494495	0.245	0.161	7.41153e-08	KLHL41	CM	Up
3.54235e-33	0.493245	0.247	0.11	5.75455e-29	SDK2	CM	Up
5.49077e-27	0.490219	0.33	0.186	8.91975e-23	CELSR1	CM	Up
1.15819e-28	0.489769	0.34	0.191	1.88148e-24	AGPAT3	CM	Up
5.13695e-30	0.489669	0.237	0.109	8.34497e-26	PHF11	CM	Up
5.91853e-37	0.489577	0.151	0.044	9.61466e-33	ADAM18	CM	Up
3.30752e-26	0.48747	0.546	0.396	5.37307e-22	RPL3L	CM	Up
1.5071e-07	0.484799	0.311	0.239	0.00244828	COL4A1	CM	Up
2.74975e-11	0.483066	0.275	0.193	4.46697e-07	NCKAP5	CM	Up
1.87551e-32	0.47764	0.172	0.062	3.04676e-28	TUBA8	CM	Up
1.73176e-41	0.476467	0.122	0.025	2.81324e-37	RPL10	CM	Up
3.87999e-23	0.475894	0.472	0.33	6.30304e-19	NPAS2	CM	Up
4.10558e-23	0.475382	0.438	0.301	6.66952e-19	KLHL31	CM	Up
2.95492e-25	0.473427	0.169	0.07	4.80027e-21	PFKP	CM	Up
1.70798e-23	0.473171	0.395	0.257	2.77462e-19	KCNQ1	CM	Up
6.26713e-16	0.473002	0.109	0.046	1.01809e-11	CYTB	CM	Up
1.24122e-24	0.468964	0.288	0.159	2.01636e-20	PREP	CM	Up
2.2101e-24	0.465907	0.466	0.318	3.5903e-20	POR	CM	Up
1.20631e-24	0.465128	0.469	0.319	1.95966e-20	KPNA1	CM	Up
1.0798e-40	0.463144	0.15	0.039	1.75414e-36	GAPDH	CM	Up
2.49347e-20	0.459978	0.737	0.622	4.05064e-16	TRIM54	CM	Up
1.45874e-19	0.457593	0.435	0.294	2.36973e-15	CKM	CM	Up
7.20846e-23	0.45647	0.344	0.212	1.17101e-18	TMEM65	CM	Up
1.53164e-17	0.455707	0.481	0.359	2.48815e-13	UNC13D	CM	Up
5.59862e-19	0.453791	0.278	0.165	9.09496e-15	THBS1	CM	Up
1.29781e-37	0.453688	0.164	0.051	2.10829e-33	ARHGEF28	CM	Up
1.05802e-17	0.451649	0.574	0.456	1.71875e-13	ENSMFAG00000034566	CM	Up
4.11465e-20	0.446913	0.887	0.831	6.68424e-16	SAMD4A	CM	Up
3.32909e-14	0.446384	0.654	0.57	5.40811e-10	MGAT5	CM	Up
3.31009e-14	0.44602	0.806	0.729	5.37724e-10	MAST2	CM	Up
1.09815e-34	0.444537	0.311	0.15	1.78395e-30	PPP1R12C	CM	Up
1.40992e-26	0.444235	0.248	0.124	2.29042e-22	ZNF596	CM	Up
1.10891e-11	0.443464	0.316	0.224	1.80142e-07	HDAC5	CM	Up
2.49984e-12	0.442028	0.299	0.203	4.06098e-08	PPP3CA	CM	Up
6.00282e-31	0.441624	0.234	0.105	9.75158e-27	SYNJ2	CM	Up
3.81794e-46	0.440797	0.398	0.189	6.20224e-42	MB	CM	Up
3.5405e-25	0.440572	0.151	0.058	5.75154e-21	PKHD1L1	CM	Up
3.11453e-17	0.43903	0.504	0.395	5.05956e-13	XKR6	CM	Up
7.15678e-17	0.434918	0.264	0.161	1.16262e-12	SH3PXD2A	CM	Up
1.03582e-41	0.43299	0.972	0.94	1.68269e-37	TNNI3	CM	Up
1.83873e-78	0.430406	0.99	0.959	2.98702e-74	SLC24A3	CM	Up
8.68474e-19	0.428149	0.15	0.068	1.41084e-14	FARP1	CM	Up
6.22947e-08	0.427667	0.313	0.243	0.00101198	ZNF10	CM	Up
6.51876e-14	0.423466	0.339	0.235	1.05897e-09	MAPK4	CM	Up
5.69556e-16	0.420683	0.256	0.157	9.25243e-12	ENSMFAG00000044202	CM	Up
3.40734e-14	0.420641	0.511	0.4	5.53522e-10	ZHX2	CM	Up
6.87523e-20	0.420612	0.479	0.345	1.11688e-15	LPCAT3	CM	Up
2.09139e-19	0.419563	0.539	0.405	3.39746e-15	TRAPPC9	CM	Up
7.77888e-24	0.418789	0.134	0.05	1.26368e-19	SOX5	CM	Up
6.7203e-23	0.418593	0.347	0.203	1.09171e-18	GSN	CM	Up
4.18441e-13	0.418416	0.693	0.608	6.79758e-09	COL4A2	CM	Up
9.64082e-21	0.417064	0.58	0.451	1.56615e-16	ABCC1	CM	Up
2.01576e-15	0.417014	0.444	0.333	3.2746e-11	ETFDH	CM	Up
1.24445e-21	0.414308	0.588	0.47	2.02162e-17	MYOM3	CM	Up
7.22811e-24	0.413812	0.812	0.74	1.17421e-19	CACNA1C	CM	Up
1.65109e-37	0.410833	0.964	0.896	2.6822e-33	ANKRD1	CM	Up
4.68293e-33	0.409433	0.287	0.139	7.60741e-29	PASK	CM	Up
7.36817e-39	0.408679	0.186	0.061	1.19696e-34	FNDC1	CM	Up
5.12112e-15	0.40865	0.204	0.119	8.31926e-11	CNTNAP2	CM	Up
3.20552e-20	0.40756	0.134	0.055	5.20736e-16	ENSMFAG00000042091	CM	Up
4.76604e-47	0.406221	0.103	0.014	7.74243e-43	GLDN	CM	Up
2.92567e-17	0.405999	0.546	0.424	4.75275e-13	INPP5A	CM	Up
2.56512e-21	0.404868	0.619	0.476	4.16704e-17	PLIN5	CM	Up
7.64785e-21	0.404514	0.152	0.066	1.24239e-16	ZDHHC2	CM	Up
5.92291e-11	0.404366	0.219	0.144	9.62176e-07	TRIM7	CM	Up
3.43495e-20	0.404361	0.297	0.176	5.58008e-16	SEPT9	CM	Up
2.47915e-12	0.402044	0.33	0.235	4.02738e-08	PRR16	CM	Up
1.21848e-35	0.401438	0.214	0.08	1.97942e-31	TCF4	CM	Up
2.39831e-18	0.401305	0.371	0.247	3.89606e-14	DNMT3A	CM	Up
1.30748e-08	0.400164	0.174	0.115	0.0002124	OSGIN1	CM	Up
3.97034e-10	0.397373	0.598	0.499	6.44981e-06	DES	CM	Up
6.78889e-14	0.397255	0.152	0.08	1.10286e-09	MFGE8	CM	Up
2.00831e-16	0.396903	0.144	0.069	3.2625e-12	ST8SIA5	CM	Up
1.30001e-23	0.396478	0.452	0.298	2.11187e-19	PARVB	CM	Up
3.99433e-29	0.396031	0.194	0.08	6.48878e-25	ADGRF3	CM	Up
1.03303e-16	0.39521	0.178	0.093	1.67815e-12	TECPR1	CM	Up
4.93691e-13	0.394526	0.324	0.224	8.02002e-09	ADRA1A	CM	Up
9.95093e-24	0.394086	0.718	0.612	1.61653e-19	RILPL1	CM	Up
3.27833e-15	0.39037	0.205	0.119	5.32564e-11	ME3	CM	Up
5.02673e-18	0.390123	0.686	0.585	8.16592e-14	ALPK3	CM	Up
1.54026e-14	0.39002	0.271	0.173	2.50215e-10	PDE8A	CM	Up
2.44914e-20	0.385373	0.259	0.145	3.97862e-16	CNKSR3	CM	Up
8.11836e-11	0.38467	0.507	0.416	1.31883e-06	GRK4	CM	Up
2.52448e-23	0.384384	0.215	0.105	4.10102e-19	FLII	CM	Up
7.95647e-18	0.378247	0.366	0.242	1.29253e-13	HHATL	CM	Up
7.62502e-17	0.376718	0.752	0.712	1.23868e-12	LPP	CM	Up
4.51526e-22	0.375668	0.223	0.114	7.33503e-18	AR	CM	Up
2.81139e-31	0.375613	0.186	0.071	4.5671e-27	RPL41	CM	Up
7.73705e-27	0.375271	0.101	0.027	1.25688e-22	PHYHD1	CM	Up
1.81767e-24	0.374984	0.129	0.046	2.9528e-20	MEGF11	CM	Up
3.20381e-18	0.374856	0.14	0.062	5.20459e-14	MIEF2	CM	Up
4.99436e-20	0.3746	0.248	0.138	8.11334e-16	ENSMFAG00000046969	CM	Up
1.19498e-33	0.372639	0.113	0.027	1.94125e-29	ND1	CM	Up
2.73361e-13	0.372121	0.285	0.189	4.44074e-09	DYSF	CM	Up
1.24297e-19	0.37094	0.455	0.315	2.0192e-15	ZMIZ1	CM	Up
4.97554e-18	0.370468	0.495	0.361	8.08276e-14	RAB20	CM	Up
3.1207e-14	0.369093	0.106	0.047	5.06957e-10	HSPA5	CM	Up
1.62902e-10	0.368749	0.346	0.259	2.64635e-06	MGA	CM	Up
2.48814e-12	0.36803	0.31	0.216	4.04199e-08	KHDRBS3	CM	Up
4.11404e-15	0.367675	0.623	0.506	6.68326e-11	ABCC5	CM	Up
1.66838e-08	0.367497	0.608	0.513	0.000271028	FHL1	CM	Up
1.55382e-20	0.367164	0.783	0.725	2.52417e-16	FBXO32	CM	Up
1.57639e-19	0.365702	0.416	0.282	2.56084e-15	HIVEP1	CM	Up
1.89482e-28	0.364706	0.844	0.779	3.07814e-24	CLIC5	CM	Up
9.3909e-16	0.364432	0.179	0.095	1.52555e-11	GABRG3	CM	Up
8.90621e-15	0.362879	0.288	0.187	1.44681e-10	SACS	CM	Up
4.55423e-15	0.362666	0.313	0.208	7.39835e-11	KIF16B	CM	Up
1.22341e-13	0.360239	0.603	0.489	1.98743e-09	LMTK2	CM	Up
6.24408e-11	0.358711	0.244	0.161	1.01435e-06	VXN	CM	Up
1.85531e-13	0.358453	0.262	0.168	3.01396e-09	MBP	CM	Up
6.68402e-25	0.35828	0.12	0.04	1.08582e-20	RPS2	CM	Up
2.34368e-11	0.354794	0.702	0.618	3.8073e-07	TRIO	CM	Up
4.79867e-21	0.354473	0.766	0.657	7.79544e-17	SETDB2	CM	Up
4.7747e-13	0.353944	0.557	0.451	7.7565e-09	NTN4	CM	Up
1.9113e-14	0.353562	0.336	0.23	3.1049e-10	RAPGEF1	CM	Up
4.63195e-19	0.352518	0.5	0.354	7.5246e-15	NFIC	CM	Up
1.33483e-07	0.351776	0.516	0.445	0.00216843	SLC20A2	CM	Up
2.61328e-07	0.351663	0.242	0.178	0.00424528	ABRA	CM	Up
6.03534e-09	0.351502	0.411	0.325	9.80441e-05	ENSMFAG00000039841	CM	Up
7.33237e-25	0.351133	0.959	0.956	1.19114e-20	PALLD	CM	Up
3.23821e-14	0.351023	0.744	0.6	5.26047e-10	MYL3	CM	Up
9.83767e-17	0.350541	0.616	0.514	1.59813e-12	WNK2	CM	Up
2.49847e-16	0.349733	0.288	0.18	4.05877e-12	PALMD	CM	Up
8.69329e-16	0.345186	0.188	0.102	1.41222e-11	ANXA11	CM	Up
7.22847e-15	0.345086	0.197	0.112	1.17427e-10	NHS	CM	Up
4.95344e-14	0.344607	0.304	0.202	8.04686e-10	SEMA4B	CM	Up
5.06091e-24	0.343093	0.152	0.061	8.22144e-20	ENO3	CM	Up
4.59517e-13	0.340792	0.299	0.204	7.46486e-09	ARHGAP44	CM	Up
4.52648e-15	0.340756	0.281	0.18	7.35327e-11	ENSMFAG00000000209	CM	Up
6.616e-19	0.340724	0.176	0.086	1.07477e-14	SLC22A15	CM	Up
5.99812e-21	0.340085	0.256	0.14	9.74395e-17	COMT	CM	Up
3.9808e-09	0.337505	0.124	0.072	6.46682e-05	STK40	CM	Up
9.76519e-19	0.337277	0.219	0.117	1.58635e-14	IL6R	CM	Up
3.00615e-13	0.335607	0.131	0.066	4.88349e-09	DEFB1	CM	Up
5.41324e-16	0.333549	0.618	0.492	8.79381e-12	ENSMFAG00000036975	CM	Up
1.02393e-14	0.333065	0.866	0.817	1.66338e-10	MYBPC3	CM	Up
4.82336e-07	0.331607	0.166	0.112	0.00783554	FABP3	CM	Up
1.09818e-15	0.330257	0.2	0.112	1.78399e-11	FSD2	CM	Up
8.31201e-11	0.329347	0.699	0.618	1.35029e-06	OGDH	CM	Up
1.83503e-14	0.327407	0.72	0.687	2.98101e-10	TBC1D8	CM	Up
4.51382e-32	0.327286	0.123	0.033	7.3327e-28	ABLIM3	CM	Up
2.0496e-19	0.326838	0.1	0.035	3.32958e-15	GPC1	CM	Up
6.26854e-19	0.326378	0.171	0.081	1.01832e-14	RHOD	CM	Up
2.06933e-13	0.32529	0.223	0.137	3.36163e-09	ERGIC1	CM	Up
4.17023e-15	0.324029	0.237	0.142	6.77454e-11	GYS1	CM	Up
1.26142e-17	0.323877	0.424	0.295	2.04918e-13	GYPC	CM	Up
1.32059e-19	0.323783	0.255	0.144	2.14529e-15	SFXN4	CM	Up
4.16596e-19	0.32321	0.222	0.119	6.7676e-15	ENSMFAG00000001600	CM	Up
9.37497e-15	0.322368	0.384	0.269	1.52296e-10	FGFR1	CM	Up
4.31801e-19	0.322094	0.143	0.063	7.01461e-15	BRINP2	CM	Up
2.01744e-13	0.321443	0.302	0.203	3.27733e-09	TRIM72	CM	Up
3.50012e-15	0.321377	0.567	0.435	5.68594e-11	SLC38A1	CM	Up
1.90968e-12	0.320085	0.448	0.341	3.10227e-08	PACS1	CM	Up
4.7716e-17	0.319871	0.279	0.169	7.75147e-13	TESC	CM	Up
4.99306e-13	0.319722	0.61	0.51	8.11123e-09	CYTH3	CM	Up
4.01835e-14	0.31832	0.813	0.783	6.52781e-10	RCAN2	CM	Up
7.07839e-17	0.317349	0.152	0.073	1.14988e-12	LBH	CM	Up
6.73517e-13	0.317213	0.257	0.167	1.09413e-08	FMNL2	CM	Up
8.04286e-13	0.316326	0.281	0.186	1.30656e-08	RANBP17	CM	Up
1.22631e-16	0.315793	0.52	0.39	1.99214e-12	FAM120B	CM	Up
1.83948e-06	0.315653	0.203	0.147	0.0298823	SLC25A21	CM	Up
1.2073e-16	0.314647	0.203	0.112	1.96127e-12	STRC	CM	Up
7.50424e-15	0.313904	0.317	0.206	1.21906e-10	CAMK2B	CM	Up
1.73034e-16	0.312403	0.333	0.219	2.81094e-12	ATP13A3	CM	Up
4.58867e-18	0.31119	0.206	0.109	7.45429e-14	DOT1L	CM	Up
3.29295e-16	0.310715	0.248	0.146	5.3494e-12	VIPR2	CM	Up
8.35053e-08	0.308813	0.246	0.178	0.00135654	NOD1	CM	Up
1.90546e-09	0.306923	0.662	0.603	3.09543e-05	TBC1D4	CM	Up
1.78569e-13	0.30686	0.775	0.699	2.90085e-09	PAM	CM	Up
1.11148e-11	0.305435	0.368	0.267	1.8056e-07	CNNM4	CM	Up
8.31784e-09	0.305269	0.449	0.365	0.000135123	EXOC2	CM	Up
4.48206e-24	0.304766	0.109	0.035	7.28111e-20	GNG7	CM	Up
6.76968e-34	0.304763	0.167	0.055	1.09974e-29	ATP6	CM	Up
1.03109e-12	0.303041	0.809	0.796	1.675e-08	PTPRG	CM	Up
8.10609e-19	0.30127	0.237	0.13	1.31683e-14	PTP4A3	CM	Up
1.96625e-11	0.301009	0.167	0.098	3.19418e-07	LAMA4	CM	Up
1.14585e-17	0.300752	0.141	0.064	1.86144e-13	KBTBD12	CM	Up
9.86278e-09	0.299896	0.428	0.341	0.000160221	SLC19A2	CM	Up
2.08958e-08	0.299878	0.197	0.133	0.000339453	ENSMFAG00000032066	CM	Up
2.85007e-16	0.299743	0.932	0.888	4.62995e-12	CMYA5	CM	Up
7.3015e-11	0.299518	0.512	0.415	1.18613e-06	SSBP3	CM	Up
6.24733e-14	0.299407	0.715	0.63	1.01488e-09	CASQ2	CM	Up
3.4918e-11	0.298784	0.638	0.551	5.67243e-07	ASAP1	CM	Up
5.11233e-11	0.298617	0.115	0.059	8.30498e-07	DIMT1	CM	Up
8.4195e-10	0.297651	0.51	0.411	1.36775e-05	MYCBP2	CM	Up
6.53578e-14	0.297413	0.149	0.077	1.06174e-09	TMEM120A	CM	Up
7.0417e-11	0.29732	0.127	0.069	1.14392e-06	ENSMFAG00000043193	CM	Up
1.80659e-12	0.296436	0.321	0.222	2.9348e-08	ARFGAP2	CM	Up
2.45667e-13	0.296346	0.205	0.121	3.99087e-09	CLOCK	CM	Up
1.07329e-07	0.295163	0.289	0.22	0.00174357	AMOTL1	CM	Up
4.66051e-17	0.295108	0.242	0.141	7.571e-13	SLC2A11	CM	Up
6.08668e-24	0.294486	0.115	0.038	9.8878e-20	MDH2	CM	Up
1.33423e-29	0.292731	0.101	0.025	2.16745e-25	CACHD1	CM	Up
3.765e-10	0.292158	0.966	0.907	6.11625e-06	COLEC12	CM	Up
8.9316e-09	0.291853	0.634	0.572	0.000145094	FGD4	CM	Up
2.53937e-20	0.291709	0.126	0.05	4.12521e-16	ENSMFAG00000002899	CM	Up
4.95782e-07	0.291346	0.328	0.257	0.00805398	DLGAP4	CM	Up
7.06714e-13	0.290988	0.222	0.137	1.14806e-08	VLDLR	CM	Up
2.39656e-09	0.290943	0.299	0.219	3.89322e-05	EPG5	CM	Up
3.78552e-11	0.290801	0.33	0.234	6.14958e-07	ENSMFAG00000037689	CM	Up
7.54915e-09	0.290481	0.167	0.106	0.000122636	GAK	CM	Up
4.17507e-13	0.290214	0.848	0.8	6.78239e-09	RETREG1	CM	Up
1.14449e-12	0.289884	0.536	0.432	1.85922e-08	DOCK3	CM	Up
1.49324e-10	0.287604	0.211	0.135	2.42576e-06	BRF1	CM	Up
1.79382e-14	0.287133	0.266	0.169	2.91406e-10	TATDN1	CM	Up
2.25543e-07	0.286413	0.203	0.142	0.00366394	FAM13A	CM	Up
4.3991e-10	0.28614	0.299	0.21	7.14634e-06	MAP3K14	CM	Up
4.38334e-13	0.285907	0.291	0.193	7.12074e-09	TMEM242	CM	Up
6.51251e-19	0.285499	0.132	0.056	1.05796e-14	THSD7A	CM	Up
8.97578e-10	0.285346	0.245	0.168	1.45812e-05	EML2	CM	Up
4.00554e-13	0.284138	0.161	0.089	6.507e-09	ARHGAP23	CM	Up
2.38289e-12	0.283202	0.107	0.051	3.871e-08	RRN3	CM	Up
1.99084e-18	0.282067	0.963	0.908	3.23412e-14	NCOR1	CM	Up
2.57106e-11	0.281454	0.254	0.169	4.17669e-07	CDK5RAP1	CM	Up
3.10344e-13	0.280699	0.774	0.709	5.04154e-09	KALRN	CM	Up
2.43312e-13	0.280245	0.253	0.16	3.95261e-09	RAMP1	CM	Up
1.06609e-11	0.279389	0.662	0.562	1.73186e-07	SRL	CM	Up
2.17473e-12	0.27871	0.135	0.071	3.53284e-08	LAP3	CM	Up
5.92643e-21	0.277842	0.155	0.067	9.62749e-17	NFATC2	CM	Up
1.33106e-08	0.277217	0.326	0.249	0.000216231	PPP1R3A	CM	Up
2.65743e-06	0.276797	0.211	0.154	0.04317	ENSMFAG00000035790	CM	Up
3.57414e-20	0.276728	0.228	0.118	5.8062e-16	EPB41L4A	CM	Up
5.35455e-14	0.275404	0.122	0.057	8.69847e-10	EVA1C	CM	Up
7.49839e-14	0.274745	0.239	0.146	1.21811e-09	MCM4	CM	Up
3.40918e-12	0.273362	0.248	0.159	5.53821e-08	PLBD1	CM	Up
1.1011e-13	0.273294	0.108	0.049	1.78874e-09	ENSMFAG00000039146	CM	Up
1.06147e-22	0.272325	0.211	0.101	1.72436e-18	BSG	CM	Up
3.11477e-13	0.27114	0.315	0.215	5.05994e-09	SPTB	CM	Up
4.83843e-12	0.271041	0.248	0.16	7.86003e-08	PTPA	CM	Up
1.31142e-14	0.270934	0.208	0.121	2.1304e-10	FAM107B	CM	Up
5.50892e-11	0.269569	0.268	0.182	8.94924e-07	UQCRC1	CM	Up
8.65386e-21	0.269446	0.217	0.11	1.40582e-16	KIFC3	CM	Up
2.42977e-11	0.268113	0.209	0.132	3.94716e-07	RGS12	CM	Up
1.30787e-09	0.267954	0.426	0.331	2.12464e-05	NFX1	CM	Up
1.26019e-19	0.266833	0.108	0.039	2.04718e-15	MYLIP	CM	Up
8.48135e-08	0.266231	0.248	0.18	0.0013778	TMCO4	CM	Up
6.75799e-11	0.265139	0.337	0.243	1.09784e-06	ARHGEF10L	CM	Up
4.41825e-10	0.262827	0.144	0.084	7.17745e-06	AXIN1	CM	Up
1.80906e-12	0.260305	0.832	0.794	2.93881e-08	AKAP13	CM	Up
1.92672e-14	0.258822	0.222	0.132	3.12996e-10	CYTH1	CM	Up
4.09686e-18	0.25845	0.115	0.046	6.65536e-14	CLSTN2	CM	Up
2.56774e-08	0.25722	0.131	0.079	0.00041713	ZFAT	CM	Up
1.49571e-08	0.257053	0.234	0.162	0.000242979	ADGRL3	CM	Up
2.21887e-18	0.255133	0.119	0.048	3.60456e-14	CDH3	CM	Up
2.26526e-09	0.254898	0.314	0.227	3.67992e-05	GTF2IRD1	CM	Up
1.19552e-14	0.252333	0.374	0.257	1.94212e-10	CLEC16A	CM	Up
2.00867e-10	0.2502	0.579	0.494	3.26308e-06	PPARGC1B	CM	Up
2.47762e-132	-1.76945	0.152	0.521	4.02489e-128	HIF3A	CM	Down
6.64193e-84	-1.6196	0.154	0.437	1.07898e-79	SUGCT	CM	Down
2.01748e-95	-1.46624	0.093	0.406	3.27739e-91	FGF13	CM	Down
1.4428e-61	-1.29076	0.107	0.333	2.34383e-57	NLGN1	CM	Down
1.29482e-54	-1.27998	0.279	0.491	2.10344e-50	ROBO1	CM	Down
4.14329e-48	-0.990812	0.175	0.377	6.73078e-44	F3	CM	Down
4.60143e-71	-0.990708	0.463	0.652	7.47502e-67	AGTPBP1	CM	Down
6.12184e-72	-0.92596	0.543	0.724	9.94493e-68	ARL15	CM	Down
3.12549e-53	-0.915351	0.309	0.529	5.07736e-49	ECHDC3	CM	Down
4.75648e-39	-0.895928	0.349	0.524	7.72691e-35	TENM2	CM	Down
5.78459e-77	-0.889812	0.547	0.742	9.39706e-73	WSB1	CM	Down
4.11715e-39	-0.838446	0.22	0.407	6.68831e-35	TMTC2	CM	Down
1.64612e-40	-0.81506	0.22	0.406	2.67413e-36	ATRNL1	CM	Down
1.42375e-38	-0.781767	0.345	0.517	2.31288e-34	FKBP5	CM	Down
1.23853e-48	-0.779705	0.616	0.717	2.012e-44	ENSMFAG00000037884	CM	Down
3.49265e-57	-0.772849	0.616	0.757	5.67382e-53	NID1	CM	Down
3.10269e-66	-0.768134	0.639	0.77	5.04032e-62	PSME4	CM	Down
4.97576e-33	-0.749522	0.392	0.528	8.08312e-29	STK38L	CM	Down
1.11882e-44	-0.740994	0.33	0.528	1.81752e-40	EHBP1	CM	Down
8.01636e-40	-0.73713	0.307	0.489	1.30226e-35	USP53	CM	Down
4.34132e-36	-0.736663	0	0.108	7.05248e-32	ENSMFAG00000046772	CM	Down
5.42437e-41	-0.729073	0.517	0.648	8.81188e-37	CBLB	CM	Down
2.37719e-32	-0.725503	0.163	0.328	3.86175e-28	AASS	CM	Down
9.22449e-90	-0.710664	0.824	0.901	1.49852e-85	TPM1	CM	Down
1.93425e-34	-0.702375	0.262	0.438	3.14218e-30	ECT2L	CM	Down
2.60746e-23	-0.701207	0.205	0.334	4.23583e-19	ENOX1	CM	Down
4.89186e-46	-0.696205	0.515	0.693	7.94683e-42	EDNRA	CM	Down
1.82205e-31	-0.692581	0.435	0.559	2.95993e-27	FAM214A	CM	Down
4.45778e-45	-0.687779	0.581	0.708	7.24166e-41	GPCPD1	CM	Down
1.69796e-22	-0.68776	0.24	0.368	2.75833e-18	TRHDE	CM	Down
8.26773e-15	-0.684541	0.218	0.316	1.34309e-10	DIXDC1	CM	Down
1.05872e-75	-0.680172	0.813	0.893	1.71989e-71	PSD3	CM	Down
3.54847e-27	-0.666957	0.269	0.424	5.76448e-23	ARHGAP24	CM	Down
3.12063e-32	-0.658793	0.565	0.672	5.06946e-28	MARK3	CM	Down
2.87658e-34	-0.646798	0.537	0.66	4.67301e-30	GAB2	CM	Down
1.4643e-17	-0.642339	0.216	0.327	2.37876e-13	MIS18BP1	CM	Down
2.42644e-22	-0.641845	0.225	0.353	3.94176e-18	RHOBTB1	CM	Down
3.89126e-34	-0.637192	0.523	0.661	6.32135e-30	MAP3K5	CM	Down
4.01376e-22	-0.627259	0.1	0.217	6.52035e-18	MLLT3	CM	Down
1.35672e-63	-0.613135	0.816	0.902	2.20399e-59	PLEKHA5	CM	Down
2.43025e-19	-0.604018	0.115	0.224	3.94793e-15	BNIP3	CM	Down
1.43955e-51	-0.598999	0.701	0.801	2.33856e-47	TMTC1	CM	Down
1.706e-32	-0.597253	0.223	0.402	2.7714e-28	LIMA1	CM	Down
1.9413e-21	-0.590444	0.123	0.242	3.15364e-17	CD1D	CM	Down
5.45003e-23	-0.583457	0.064	0.173	8.85358e-19	ATAD2	CM	Down
5.39872e-17	-0.581214	0.26	0.367	8.77022e-13	PDCD4	CM	Down
3.53173e-27	-0.57897	0.475	0.584	5.73729e-23	MED13L	CM	Down
4.17918e-12	-0.576069	0.222	0.309	6.78908e-08	SLC29A1	CM	Down
1.29642e-30	-0.573917	0.63	0.72	2.10603e-26	CD36	CM	Down
2.9908e-38	-0.563175	0.639	0.732	4.85855e-34	FRY	CM	Down
2.8285e-28	-0.562671	0.41	0.55	4.5949e-24	MYL12A	CM	Down
4.81424e-18	-0.554044	0.07	0.163	7.82073e-14	ENSMFAG00000034063	CM	Down
3.44721e-16	-0.550565	0.344	0.447	5.59999e-12	MFSD11	CM	Down
6.76946e-10	-0.546517	0.39	0.446	1.0997e-05	LRRC49	CM	Down
4.33484e-17	-0.546304	0.356	0.462	7.04195e-13	ESF1	CM	Down
3.64116e-26	-0.546056	0.531	0.65	5.91507e-22	AUTS2	CM	Down
1.91649e-08	-0.544885	0.06	0.11	0.000311334	CIT	CM	Down
7.02169e-32	-0.543957	0.626	0.723	1.14067e-27	USP13	CM	Down
7.82655e-17	-0.542233	0.525	0.624	1.27142e-12	CORO6	CM	Down
8.98766e-29	-0.53726	0.536	0.653	1.46005e-24	ACSS3	CM	Down
5.62101e-21	-0.537049	0.32	0.454	9.13133e-17	ENSMFAG00000031304	CM	Down
7.07817e-25	-0.535329	0.058	0.173	1.14985e-20	IL16	CM	Down
1.558e-20	-0.526958	0.359	0.475	2.53097e-16	ZEB1	CM	Down
2.34358e-28	-0.525402	0.636	0.725	3.80715e-24	THSD4	CM	Down
1.55115e-13	-0.522436	0.053	0.125	2.51985e-09	ENSMFAG00000043564	CM	Down
1.80797e-33	-0.519672	0.024	0.146	2.93704e-29	SYT1	CM	Down
1.06714e-15	-0.519322	0.363	0.459	1.73356e-11	ACADM	CM	Down
3.04422e-47	-0.519262	0.816	0.864	4.94533e-43	TECRL	CM	Down
2.76041e-23	-0.518172	0.528	0.636	4.48429e-19	LARP4B	CM	Down
1.35686e-15	-0.511397	0.32	0.421	2.20422e-11	ZNF609	CM	Down
2.22713e-15	-0.510342	0.191	0.295	3.61797e-11	ENSMFAG00000042601	CM	Down
2.04286e-28	-0.509221	0.873	0.918	3.31863e-24	PACRG	CM	Down
6.5574e-12	-0.507484	0.264	0.352	1.06525e-07	NTM	CM	Down
6.54894e-16	-0.503048	0.138	0.238	1.06387e-11	LIN52	CM	Down
7.19929e-17	-0.494177	0.289	0.406	1.16952e-12	DENND2C	CM	Down
3.25838e-21	-0.494096	0.083	0.196	5.29324e-17	PPP1R1C	CM	Down
7.63814e-07	-0.493984	0.142	0.195	0.0124082	YPEL3	CM	Down
4.04576e-15	-0.490615	0.205	0.308	6.57234e-11	RASGRP3	CM	Down
1.63867e-11	-0.490547	0.069	0.137	2.66202e-07	ENSMFAG00000035517	CM	Down
1.59049e-14	-0.488546	0.109	0.198	2.58374e-10	LPCAT4	CM	Down
6.24545e-20	-0.486893	0.481	0.59	1.01457e-15	PPIP5K2	CM	Down
5.00657e-17	-0.484028	0.05	0.132	8.13318e-13	ANKRD44	CM	Down
3.87288e-33	-0.48031	0.729	0.798	6.29149e-29	RASAL2	CM	Down
2.05143e-48	-0.480095	0.881	0.927	3.33254e-44	ERBB4	CM	Down
1.60535e-36	-0.4741	0.741	0.821	2.60789e-32	LRRFIP2	CM	Down
2.32141e-13	-0.474045	0.206	0.302	3.77113e-09	ATF7IP	CM	Down
3.712e-10	-0.471701	0.115	0.184	6.03015e-06	DOCK9	CM	Down
3.71414e-13	-0.463675	0.412	0.492	6.03362e-09	ENSMFAG00000000396	CM	Down
1.59447e-18	-0.463218	0.157	0.272	2.59022e-14	TMEM144	CM	Down
1.54312e-17	-0.462936	0.521	0.623	2.5068e-13	PRICKLE1	CM	Down
1.13563e-16	-0.462853	0.38	0.483	1.84482e-12	FRAS1	CM	Down
6.52087e-13	-0.462106	0.327	0.418	1.05932e-08	GRIP2	CM	Down
4.08828e-10	-0.46176	0.116	0.188	6.64142e-06	IGFBP7	CM	Down
7.61946e-10	-0.457399	0.347	0.424	1.23778e-05	SLC7A6	CM	Down
1.855e-09	-0.453396	0.188	0.265	3.01344e-05	PER1	CM	Down
3.12581e-08	-0.451309	0.268	0.334	0.000507787	C6orf62	CM	Down
4.37704e-16	-0.44856	0.632	0.696	7.1105e-12	MACROD2	CM	Down
1.42278e-12	-0.447518	0.095	0.173	2.31131e-08	TMEM38B	CM	Down
4.4085e-16	-0.44646	0.289	0.406	7.16161e-12	GHR	CM	Down
1.12565e-20	-0.446113	0.551	0.636	1.82862e-16	SLC16A7	CM	Down
4.6127e-14	-0.44479	0.116	0.208	7.49334e-10	KLHL4	CM	Down
9.7534e-20	-0.443103	0.577	0.666	1.58444e-15	SESN1	CM	Down
2.82507e-07	-0.438353	0.375	0.437	0.00458933	HSPB1	CM	Down
2.9063e-24	-0.437914	0.689	0.744	4.72129e-20	DDX17	CM	Down
1.43337e-14	-0.437561	0.064	0.143	2.32851e-10	RANBP3L	CM	Down
2.02617e-14	-0.4372	0.363	0.469	3.29151e-10	SLC27A1	CM	Down
2.19528e-12	-0.435364	0.319	0.406	3.56623e-08	ESRRG	CM	Down
2.23978e-07	-0.434846	0.109	0.163	0.00363852	JUP	CM	Down
2.33824e-19	-0.434839	0.47	0.586	3.79848e-15	TFDP2	CM	Down
2.10482e-15	-0.432525	0.127	0.226	3.41928e-11	PDE5A	CM	Down
4.12287e-13	-0.432027	0.44	0.53	6.69761e-09	JARID2	CM	Down
1.50539e-13	-0.431129	0.139	0.231	2.4455e-09	GLUL	CM	Down
3.19757e-21	-0.430651	0.61	0.715	5.19446e-17	NCEH1	CM	Down
4.16469e-10	-0.430252	0.079	0.144	6.76554e-06	PCOLCE2	CM	Down
2.69089e-10	-0.425714	0.122	0.195	4.37135e-06	YBX3	CM	Down
2.53837e-17	-0.422581	0.04	0.119	4.12357e-13	MARCH1	CM	Down
3.02593e-07	-0.419824	0.095	0.148	0.00491562	ENSMFAG00000002879	CM	Down
4.45162e-10	-0.419046	0.17	0.246	7.23165e-06	RAPH1	CM	Down
1.0136e-08	-0.417502	0.221	0.296	0.00016466	PHKG1	CM	Down
1.57079e-09	-0.415902	0.197	0.269	2.55174e-05	CPEB2	CM	Down
4.94442e-11	-0.415461	0.194	0.278	8.0322e-07	CACNA2D3	CM	Down
3.16471e-07	-0.415258	0.126	0.182	0.00514108	SPSB3	CM	Down
9.35682e-11	-0.412888	0.329	0.412	1.52001e-06	ENSMFAG00000040517	CM	Down
2.85689e-11	-0.411117	0.341	0.426	4.64102e-07	SLC12A6	CM	Down
7.14055e-10	-0.410308	0.231	0.31	1.15998e-05	SERINC5	CM	Down
9.38058e-21	-0.40949	0.63	0.737	1.52388e-16	PIK3R1	CM	Down
4.33293e-21	-0.407671	0.728	0.764	7.03885e-17	SLMAP	CM	Down
2.05651e-14	-0.406846	0.174	0.277	3.34081e-10	MEF2C	CM	Down
1.40458e-09	-0.40664	0.323	0.402	2.28174e-05	C14orf180	CM	Down
8.73853e-09	-0.406585	0.139	0.206	0.000141957	EIF4EBP1	CM	Down
1.04642e-11	-0.406215	0.348	0.428	1.69991e-07	VPS13C	CM	Down
4.06619e-12	-0.406011	0.191	0.282	6.60553e-08	TOX	CM	Down
5.90405e-09	-0.405981	0.232	0.304	9.59113e-05	EXOG	CM	Down
3.34298e-08	-0.40423	0.341	0.404	0.000543066	SPTAN1	CM	Down
4.37353e-10	-0.403979	0.058	0.116	7.10479e-06	GPAM	CM	Down
7.81476e-11	-0.403798	0.236	0.325	1.26951e-06	GALNT1	CM	Down
3.03268e-12	-0.403717	0.621	0.678	4.92659e-08	KIF13A	CM	Down
5.07119e-13	-0.402355	0.041	0.108	8.23814e-09	FBN2	CM	Down
1.34687e-14	-0.398444	0.545	0.623	2.18798e-10	PHLDB2	CM	Down
1.30268e-12	-0.39556	0.358	0.45	2.1162e-08	INPP4B	CM	Down
5.27337e-08	-0.39548	0.286	0.353	0.000856659	SORT1	CM	Down
9.533e-12	-0.394609	0.078	0.149	1.54864e-07	ALDH6A1	CM	Down
3.82423e-32	-0.394389	0.806	0.854	6.21247e-28	ZFPM2	CM	Down
2.73789e-11	-0.391981	0.081	0.151	4.4477e-07	PSMA1	CM	Down
7.04819e-24	-0.391533	0.775	0.814	1.14498e-19	ATP2A2	CM	Down
1.37072e-08	-0.390813	0.238	0.314	0.000222673	ULK1	CM	Down
9.94322e-10	-0.38993	0.32	0.395	1.61528e-05	KIDINS220	CM	Down
4.6906e-08	-0.388153	0.168	0.231	0.000761987	PLAG1	CM	Down
2.59985e-29	-0.388119	0.799	0.849	4.22346e-25	ITPR2	CM	Down
3.08874e-13	-0.38755	0.488	0.561	5.01765e-09	MYO9A	CM	Down
8.88488e-29	-0.386897	0.863	0.874	1.44335e-24	TRDN	CM	Down
7.65281e-20	-0.386567	0.689	0.742	1.2432e-15	MBNL1	CM	Down
1.43314e-10	-0.386546	0.354	0.437	2.32814e-06	KLHL7	CM	Down
2.20967e-07	-0.386227	0.085	0.136	0.00358961	RBL2	CM	Down
7.45972e-10	-0.385355	0.282	0.361	1.21183e-05	SLC16A1	CM	Down
2.51899e-09	-0.38479	0.496	0.553	4.0921e-05	ENSMFAG00000003608	CM	Down
5.34897e-11	-0.384068	0.318	0.398	8.68941e-07	ADGRL2	CM	Down
3.11811e-09	-0.383953	0.191	0.27	5.06537e-05	ALDH1L1	CM	Down
6.38494e-14	-0.383729	0.074	0.154	1.03723e-09	CCNB1IP1	CM	Down
2.22851e-07	-0.383489	0.197	0.259	0.00362021	PITPNB	CM	Down
8.48636e-08	-0.382023	0.148	0.208	0.00137861	KLHDC2	CM	Down
2.40601e-14	-0.380788	0.499	0.585	3.90856e-10	KLF12	CM	Down
1.58204e-07	-0.380734	0.288	0.352	0.00257002	LRCH1	CM	Down
9.09387e-07	-0.379947	0.322	0.381	0.014773	ENSMFAG00000003983	CM	Down
1.48248e-11	-0.378331	0.215	0.308	2.40829e-07	TMEM164	CM	Down
2.66413e-14	-0.376374	0.589	0.656	4.32788e-10	SGCD	CM	Down
4.40717e-17	-0.375027	0.518	0.608	7.15945e-13	ATP8A1	CM	Down
2.61183e-09	-0.37496	0.321	0.398	4.24292e-05	KIAA1217	CM	Down
9.05945e-10	-0.374336	0.403	0.479	1.47171e-05	TGFBR2	CM	Down
1.12184e-25	-0.373867	0.717	0.82	1.82243e-21	PLD1	CM	Down
2.33848e-09	-0.373747	0.443	0.508	3.79886e-05	FBXL20	CM	Down
3.39738e-13	-0.373734	0.609	0.67	5.51905e-09	MTUS1	CM	Down
8.25174e-08	-0.372902	0.304	0.369	0.00134049	ASB15	CM	Down
2.22007e-07	-0.372754	0.104	0.159	0.00360651	DBT	CM	Down
2.48829e-08	-0.371689	0.165	0.233	0.000404223	RPS6KA5	CM	Down
7.20525e-08	-0.371244	0.172	0.236	0.00117049	WDFY2	CM	Down
9.32649e-14	-0.370206	0.143	0.243	1.51509e-09	FRMD4A	CM	Down
7.74275e-09	-0.368786	0.169	0.241	0.000125781	ANTXR2	CM	Down
1.8234e-13	-0.368168	0.464	0.554	2.96211e-09	PPM1K	CM	Down
5.07889e-10	-0.367731	0.552	0.611	8.25065e-06	FOXP1	CM	Down
2.5025e-07	-0.36759	0.106	0.161	0.00406531	FYN	CM	Down
2.39639e-06	-0.366908	0.151	0.204	0.0389293	ZDHHC20	CM	Down
1.546e-08	-0.366407	0.152	0.219	0.000251147	ENSMFAG00000028127	CM	Down
4.17588e-08	-0.366038	0.272	0.342	0.000678372	ZYG11B	CM	Down
1.83161e-06	-0.365717	0.071	0.115	0.0297546	ANGPT1	CM	Down
2.35571e-08	-0.364843	0.21	0.278	0.000382684	DSTN	CM	Down
1.33267e-09	-0.363599	0.45	0.521	2.16493e-05	KCNJ3	CM	Down
1.22073e-06	-0.361857	0.096	0.146	0.0198308	DPYSL2	CM	Down
7.68998e-09	-0.361843	0.555	0.61	0.000124924	DISC1	CM	Down
2.27267e-08	-0.361087	0.136	0.202	0.000369194	LRRC1	CM	Down
4.90915e-07	-0.360653	0.391	0.452	0.00797492	PYGB	CM	Down
1.63511e-08	-0.360054	0.358	0.424	0.000265624	LDHB	CM	Down
3.34836e-11	-0.359961	0.055	0.117	5.43941e-07	ENSMFAG00000046802	CM	Down
2.88957e-13	-0.35794	0.405	0.502	4.69411e-09	ICA1	CM	Down
5.35132e-08	-0.357905	0.395	0.454	0.000869322	CTNNAL1	CM	Down
3.38433e-07	-0.356611	0.075	0.125	0.00549784	ADAMTS6	CM	Down
5.64742e-09	-0.355632	0.132	0.199	9.17423e-05	ITM2B	CM	Down
4.27534e-08	-0.355354	0.052	0.101	0.000694529	IKBKG	CM	Down
2.66938e-12	-0.354388	0.536	0.607	4.3364e-08	FBXO42	CM	Down
1.61965e-08	-0.35417	0.214	0.286	0.000263112	BCKDHB	CM	Down
7.28265e-09	-0.353688	0.351	0.419	0.000118307	SNRK	CM	Down
3.30596e-07	-0.352609	0.285	0.348	0.00537054	PAN3	CM	Down
3.23987e-07	-0.350945	0.186	0.247	0.00526316	SLC25A36	CM	Down
2.45233e-31	-0.349267	0.847	0.888	3.98381e-27	ENSMFAG00000003812	CM	Down
3.24902e-11	-0.348913	0.095	0.169	5.27803e-07	ENSMFAG00000046575	CM	Down
1.94709e-07	-0.348548	0.132	0.191	0.00316305	ENSMFAG00000032196	CM	Down
1.57354e-09	-0.347545	0.515	0.578	2.55621e-05	KAT6B	CM	Down
4.38218e-19	-0.345145	0.05	0.143	7.11884e-15	ARAP2	CM	Down
3.67803e-12	-0.344257	0.62	0.675	5.97497e-08	OSBPL9	CM	Down
2.27409e-09	-0.344122	0.363	0.44	3.69426e-05	CLASP2	CM	Down
1.83095e-06	-0.343301	0.24	0.298	0.0297438	VEZT	CM	Down
9.84914e-12	-0.341469	0.078	0.151	1.59999e-07	ENSMFAG00000046922	CM	Down
8.29721e-10	-0.340851	0.571	0.627	1.34788e-05	BRAF	CM	Down
1.90595e-07	-0.338133	0.092	0.145	0.00309622	FOXN2	CM	Down
1.92885e-07	-0.338063	0.463	0.513	0.00313341	HMGN3	CM	Down
1.77271e-08	-0.336531	0.354	0.427	0.000287976	ZNF277	CM	Down
6.61027e-09	-0.33469	0.147	0.218	0.000107384	FAM117B	CM	Down
8.31246e-08	-0.334193	0.407	0.467	0.00135036	UBE2B	CM	Down
5.94593e-10	-0.333779	0.407	0.489	9.65916e-06	PGM5	CM	Down
5.89397e-08	-0.333593	0.211	0.281	0.000957476	FRYL	CM	Down
2.01027e-16	-0.331544	0.79	0.828	3.26568e-12	RBPMS	CM	Down
8.75855e-07	-0.33129	0.313	0.373	0.0142283	ZMYM4	CM	Down
1.51102e-15	-0.331091	0.617	0.681	2.45465e-11	PPP1R9A	CM	Down
1.13995e-07	-0.329498	0.525	0.558	0.00185185	ENSMFAG00000039436	CM	Down
9.68128e-09	-0.328642	0.211	0.285	0.000157272	KLHL28	CM	Down
2.03218e-13	-0.328347	0.341	0.45	3.30128e-09	TENM3	CM	Down
1.21735e-06	-0.328244	0.239	0.3	0.0197759	CTNND1	CM	Down
4.39323e-07	-0.326285	0.068	0.116	0.0071368	LHFPL3	CM	Down
1.88031e-21	-0.323873	0.758	0.803	3.05456e-17	AKAP9	CM	Down
4.54664e-17	-0.323769	0.714	0.758	7.38601e-13	EFNA5	CM	Down
6.85258e-08	-0.323373	0.439	0.498	0.0011132	PICALM	CM	Down
7.63363e-10	-0.320822	0.664	0.693	1.24008e-05	TXLNB	CM	Down
2.62244e-06	-0.320401	0.316	0.372	0.0426016	MAPK1	CM	Down
2.28597e-06	-0.317709	0.098	0.147	0.0371356	ERN1	CM	Down
3.45769e-10	-0.315795	0.515	0.586	5.61703e-06	PHIP	CM	Down
1.51287e-13	-0.315705	0.641	0.702	2.45766e-09	NFIA	CM	Down
8.39036e-08	-0.315034	0.13	0.192	0.00136301	APPL2	CM	Down
1.53191e-06	-0.314915	0.403	0.458	0.0248859	SRSF11	CM	Down
3.4087e-25	-0.314464	0.846	0.885	5.53743e-21	PRKN	CM	Down
4.47162e-07	-0.314392	0.279	0.344	0.00726415	ENSMFAG00000003206	CM	Down
2.78966e-09	-0.314075	0.543	0.596	4.5318e-05	DCAF6	CM	Down
4.12992e-12	-0.31399	0.667	0.725	6.70906e-08	PDK4	CM	Down
3.2987e-08	-0.313855	0.115	0.178	0.000535873	ENSMFAG00000033742	CM	Down
5.42756e-10	-0.313061	0.608	0.651	8.81706e-06	RICTOR	CM	Down
2.21769e-16	-0.312615	0.697	0.748	3.60264e-12	HDAC9	CM	Down
2.38169e-27	-0.310497	0.734	0.832	3.86905e-23	ZBTB16	CM	Down
7.92782e-07	-0.309097	0.355	0.413	0.0128787	SCP2	CM	Down
5.7246e-07	-0.308609	0.197	0.261	0.00929962	FASTKD1	CM	Down
1.42821e-13	-0.307956	0.119	0.211	2.32013e-09	SLCO5A1	CM	Down
4.87895e-09	-0.307603	0.501	0.562	7.92585e-05	NNT	CM	Down
3.7347e-11	-0.307428	0.372	0.465	6.06703e-07	RNF150	CM	Down
3.97026e-07	-0.306593	0.173	0.235	0.00644969	ENSMFAG00000036622	CM	Down
3.50921e-08	-0.306365	0.135	0.201	0.000570071	GPLD1	CM	Down
1.03692e-07	-0.305787	0.239	0.309	0.00168448	C1orf21	CM	Down
2.80913e-07	-0.303743	0.477	0.541	0.00456343	FOXN3	CM	Down
6.40846e-07	-0.302178	0.185	0.247	0.0104105	ENSMFAG00000003998	CM	Down
2.33686e-07	-0.302043	0.465	0.522	0.00379623	PPP1R13B	CM	Down
2.06668e-09	-0.299691	0.568	0.618	3.35732e-05	ENSMFAG00000000196	CM	Down
1.38037e-17	-0.296972	0.826	0.858	2.24241e-13	NIPSNAP2	CM	Down
1.35794e-06	-0.296864	0.227	0.289	0.0220598	DPH6	CM	Down
8.28247e-09	-0.296226	0.057	0.11	0.000134549	ENSMFAG00000036686	CM	Down
2.562e-17	-0.296071	0.875	0.909	4.16197e-13	NEXN	CM	Down
1.27153e-07	-0.294448	0.424	0.483	0.00206561	FERMT2	CM	Down
5.4723e-08	-0.29408	0.094	0.152	0.000888976	DHTKD1	CM	Down
2.17435e-06	-0.293785	0.34	0.398	0.0353223	SOS1	CM	Down
1.49492e-08	-0.293668	0.526	0.59	0.00024285	PPP3CC	CM	Down
1.86046e-14	-0.29156	0.829	0.854	3.02232e-10	ATG10	CM	Down
3.37201e-08	-0.290254	0.105	0.166	0.000547783	EPHA7	CM	Down
3.75393e-07	-0.288696	0.705	0.726	0.00609826	BTBD9	CM	Down
9.00204e-07	-0.288053	0.351	0.415	0.0146238	ELF2	CM	Down
5.36293e-09	-0.287681	0.678	0.706	8.71209e-05	ARHGEF12	CM	Down
1.89894e-07	-0.285988	0.088	0.142	0.00308483	CSNK1G3	CM	Down
1.92592e-07	-0.284821	0.103	0.16	0.00312865	DHRS4	CM	Down
1.03329e-24	-0.284466	0.892	0.917	1.67859e-20	MLIP	CM	Down
1.85541e-07	-0.281955	0.472	0.532	0.00301411	PHTF2	CM	Down
1.60321e-06	-0.279727	0.092	0.143	0.0260442	CENPC	CM	Down
1.42095e-12	-0.278635	0.057	0.128	2.30833e-08	FXYD1	CM	Down
1.33194e-08	-0.278576	0.058	0.112	0.000216373	FGF14	CM	Down
1.47264e-07	-0.278026	0.557	0.622	0.0023923	TJP1	CM	Down
2.2474e-06	-0.27593	0.362	0.417	0.0365091	NR3C1	CM	Down
1.95185e-27	-0.274323	0.899	0.936	3.17078e-23	CCSER1	CM	Down
2.49852e-06	-0.27189	0.182	0.242	0.0405884	ENSMFAG00000037534	CM	Down
7.69813e-09	-0.270848	0.105	0.17	0.000125056	MPP6	CM	Down
6.47429e-10	-0.268336	0.167	0.247	1.05175e-05	EDIL3	CM	Down
3.59344e-11	-0.266809	0.082	0.154	5.83755e-07	PUS7L	CM	Down
6.39921e-17	-0.263871	0.811	0.876	1.03955e-12	ENSMFAG00000041985	CM	Down
6.75922e-08	-0.26116	0.051	0.1	0.00109804	CGNL1	CM	Down
8.511e-09	-0.260238	0.06	0.114	0.000138261	ADAM23	CM	Down
1.75567e-08	-0.259187	0.126	0.193	0.000285209	LYPLAL1	CM	Down
9.27009e-10	-0.258153	0.052	0.11	1.50593e-05	ACADL	CM	Down
1.25547e-08	-0.257905	0.55	0.608	0.000203951	PPM1L	CM	Down
1.65019e-07	-0.257406	0.497	0.558	0.00268074	FOXO3	CM	Down
6.25614e-08	-0.253529	0.545	0.592	0.00101631	ENSMFAG00000046536	CM	Down
3.07868e-07	-0.253075	0.494	0.554	0.00500132	MAP4K3	CM	Down
1.35178e-12	-0.252815	0.84	0.885	2.19597e-08	NDRG4	CM	Down
2.09582e-06	-0.250732	0.072	0.118	0.0340466	KLF15	CM	Down
4.98526e-11	-0.250178	0.704	0.766	8.09856e-07	TRPM7	CM	Down

## Sheet: FB
Differentially Expressed Genes (DEGs) of FB were Identified by Function "FindMarkers" of Seurat R Package Using 'Wilcox' Method.
The column name annotation: avg_log2FC (average log2 fold change); p_val (p_value); p_val_adj (Bonferroni corrected p_value).
p_val	avg_log2FC	pct.1	pct.2	p_val_adj	gene	cell type	regulation
4.84741e-24	1.28143	0.274	0.166	7.87461e-20	IFI27	FB	Up
3.14379e-47	1.17677	0.288	0.119	5.10709e-43	ANO4	FB	Up
2.37412e-148	0.937595	0.89	0.636	3.85676e-144	KIAA0355	FB	Up
1.53847e-28	0.905957	0.228	0.107	2.49925e-24	KCTD8	FB	Up
7.11074e-28	0.888832	0.255	0.129	1.15514e-23	ERBB4	FB	Up
4.02057e-16	0.73244	0.11	0.046	6.53141e-12	FAM184B	FB	Up
2.68913e-27	0.725354	0.216	0.098	4.36849e-23	PDE7A	FB	Up
2.89089e-123	0.724398	0.937	0.727	4.69625e-119	SLC24A3	FB	Up
3.38869e-39	0.702195	0.514	0.327	5.50493e-35	TRIM58	FB	Up
6.27297e-39	0.695386	0.352	0.178	1.01904e-34	FN1	FB	Up
5.07833e-24	0.658557	0.201	0.093	8.24975e-20	CCSER1	FB	Up
5.8983e-11	0.636845	0.141	0.082	9.58179e-07	GABRG3	FB	Up
1.24003e-59	0.623442	0.814	0.649	2.01443e-55	NCOR1	FB	Up
1.20252e-15	0.619256	0.229	0.139	1.9535e-11	SLC4A7	FB	Up
8.98551e-18	0.591477	0.291	0.183	1.4597e-13	GBE1	FB	Up
1.0727e-75	0.587367	0.914	0.763	1.7426e-71	DLG2	FB	Up
3.61317e-23	0.586319	0.459	0.318	5.8696e-19	COL6A3	FB	Up
3.36652e-15	0.577866	0.14	0.068	5.46891e-11	CDH19	FB	Up
4.63665e-17	0.564593	0.285	0.179	7.53224e-13	SLIT3	FB	Up
1.11262e-24	0.560797	0.288	0.157	1.80745e-20	PDLIM5	FB	Up
4.53586e-13	0.558799	0.176	0.101	7.36851e-09	ASTN2	FB	Up
2.77969e-07	0.548857	0.189	0.135	0.00451561	PDGFRB	FB	Up
7.84832e-15	0.541004	0.125	0.058	1.27496e-10	PPM1H	FB	Up
6.66388e-17	0.533824	0.308	0.198	1.08255e-12	NCAM2	FB	Up
4.73961e-13	0.511075	0.142	0.074	7.6995e-09	MITF	FB	Up
4.8739e-17	0.504881	0.408	0.293	7.91766e-13	LAMA4	FB	Up
1.49923e-07	0.504268	0.176	0.122	0.00243551	ENSMFAG00000046654	FB	Up
2.38277e-17	0.504185	0.385	0.268	3.87082e-13	SNTB1	FB	Up
5.53354e-11	0.496745	0.159	0.094	8.98924e-07	ATP2A2	FB	Up
6.73519e-07	0.492753	0.133	0.088	0.0109413	AMOTL1	FB	Up
2.08264e-10	0.489615	0.172	0.108	3.38325e-06	EPS8	FB	Up
8.40187e-11	0.489004	0.14	0.08	1.36488e-06	GNAL	FB	Up
2.37437e-12	0.488452	0.318	0.227	3.85717e-08	AARS	FB	Up
1.35643e-13	0.480616	0.171	0.096	2.20351e-09	FGF7	FB	Up
2.13285e-10	0.475413	0.24	0.165	3.46481e-06	MAN1A1	FB	Up
5.47757e-12	0.470478	0.153	0.087	8.89831e-08	CACNA1E	FB	Up
7.04e-10	0.444654	0.135	0.078	1.14365e-05	KLHL24	FB	Up
1.53814e-10	0.443048	0.25	0.172	2.49871e-06	MGAT5	FB	Up
7.19033e-11	0.442643	0.261	0.18	1.16807e-06	BICD1	FB	Up
3.94575e-18	0.441404	0.676	0.562	6.40986e-14	EGFR	FB	Up
4.60752e-11	0.441133	0.15	0.087	7.48492e-07	CPNE8	FB	Up
1.07691e-10	0.439882	0.214	0.14	1.74944e-06	MID1	FB	Up
7.68846e-08	0.433791	0.115	0.069	0.00124899	LMNA	FB	Up
2.37634e-13	0.422568	0.316	0.218	3.86037e-09	SLMAP	FB	Up
7.52534e-10	0.420721	0.107	0.057	1.22249e-05	ATP10D	FB	Up
3.40404e-08	0.415602	0.323	0.251	0.000552986	CCDC80	FB	Up
6.82194e-12	0.413473	0.381	0.284	1.10822e-07	IMMP2L	FB	Up
1.41378e-10	0.406203	0.154	0.089	2.29668e-06	CLMP	FB	Up
3.54484e-15	0.403883	0.439	0.324	5.75859e-11	RRBP1	FB	Up
8.38882e-27	0.403553	0.82	0.7	1.36276e-22	COLEC12	FB	Up
8.72004e-13	0.402455	0.197	0.118	1.41657e-08	MAST2	FB	Up
2.84789e-06	0.399512	0.129	0.087	0.046264	PSMD1	FB	Up
7.22811e-08	0.398917	0.164	0.109	0.00117421	ARHGAP42	FB	Up
2.12926e-09	0.393935	0.257	0.183	3.45898e-05	IRAK2	FB	Up
3.29315e-11	0.392635	0.263	0.178	5.34972e-07	STK10	FB	Up
6.53069e-08	0.392274	0.15	0.098	0.00106091	SGCZ	FB	Up
1.04389e-07	0.384206	0.123	0.076	0.0016958	AR	FB	Up
3.66906e-09	0.376366	0.142	0.086	5.96039e-05	AKR1C1	FB	Up
1.76045e-10	0.376319	0.41	0.313	2.85984e-06	AFF3	FB	Up
5.56501e-09	0.375766	0.272	0.199	9.04035e-05	AHI1	FB	Up
8.56877e-07	0.375393	0.141	0.094	0.01392	ENSMFAG00000028669	FB	Up
2.22422e-07	0.374316	0.167	0.113	0.00361324	ADAM19	FB	Up
2.22625e-07	0.374296	0.146	0.096	0.00361655	FAP	FB	Up
4.6987e-09	0.372891	0.145	0.088	7.63304e-05	ABTB2	FB	Up
1.25076e-09	0.371813	0.16	0.098	2.03186e-05	PWWP2A	FB	Up
5.01618e-10	0.370168	0.106	0.056	8.14879e-06	HMGN3	FB	Up
4.15581e-07	0.369883	0.213	0.155	0.00675111	CMSS1	FB	Up
1.84989e-15	0.36634	0.486	0.364	3.00515e-11	PTPRM	FB	Up
1.51617e-06	0.364608	0.106	0.067	0.0246302	DENND5B	FB	Up
2.95039e-09	0.362785	0.217	0.147	4.79291e-05	TTC27	FB	Up
1.04851e-06	0.361182	0.112	0.07	0.017033	TET2	FB	Up
2.06621e-10	0.360949	0.527	0.433	3.35656e-06	FRMD4A	FB	Up
1.84066e-08	0.35912	0.157	0.1	0.000299016	ATP2C1	FB	Up
3.85107e-09	0.357887	0.162	0.102	6.25606e-05	CADPS2	FB	Up
6.23454e-09	0.357282	0.123	0.071	0.00010128	IQCB1	FB	Up
4.4731e-07	0.357195	0.138	0.09	0.00726655	SQSTM1	FB	Up
1.01423e-11	0.356592	0.432	0.333	1.64761e-07	CACNA2D1	FB	Up
7.12085e-15	0.354823	0.481	0.36	1.15678e-10	CAMK2D	FB	Up
4.12741e-10	0.354295	0.175	0.108	6.70497e-06	VAV3	FB	Up
1.06948e-07	0.354157	0.262	0.193	0.00173738	NOTCH2	FB	Up
4.12603e-12	0.351578	0.609	0.515	6.70274e-08	FBN1	FB	Up
1.17003e-09	0.351351	0.404	0.319	1.90072e-05	UNC5C	FB	Up
1.73741e-06	0.350695	0.107	0.067	0.0282242	ENSMFAG00000003749	FB	Up
4.6654e-17	0.350386	0.723	0.632	7.57895e-13	DCN	FB	Up
1.79747e-06	0.350057	0.319	0.251	0.0291999	SERPINE2	FB	Up
2.63137e-09	0.346518	0.296	0.218	4.27466e-05	RSRP1	FB	Up
4.91002e-12	0.345953	0.327	0.228	7.97633e-08	MYOF	FB	Up
4.23146e-09	0.342602	0.252	0.177	6.874e-05	SPATA5	FB	Up
5.16727e-11	0.33894	0.131	0.071	8.39423e-07	L3MBTL4	FB	Up
1.89663e-06	0.337516	0.1	0.061	0.0308108	MFHAS1	FB	Up
8.52491e-09	0.337389	0.429	0.345	0.000138487	LRP1	FB	Up
2.51436e-10	0.332626	0.347	0.254	4.08458e-06	PCSK5	FB	Up
6.86059e-08	0.330345	0.321	0.244	0.0011145	MAP4K4	FB	Up
2.4219e-09	0.329966	0.419	0.334	3.93438e-05	ZNF704	FB	Up
4.31981e-07	0.324215	0.219	0.16	0.00701753	LARP1B	FB	Up
2.11747e-06	0.319472	0.105	0.065	0.0343984	NPAS2	FB	Up
2.01347e-07	0.318467	0.176	0.12	0.00327088	TRAK1	FB	Up
1.21815e-09	0.318287	0.16	0.097	1.97889e-05	VIT	FB	Up
9.97539e-07	0.317998	0.208	0.151	0.016205	PPP2R3A	FB	Up
1.29631e-09	0.316791	0.224	0.149	2.10586e-05	RSRC1	FB	Up
1.06671e-07	0.315992	0.343	0.269	0.00173286	RCAN2	FB	Up
6.83841e-10	0.315259	0.515	0.424	1.1109e-05	PCDHGA4	FB	Up
6.01308e-10	0.314082	0.418	0.324	9.76824e-06	EPHA3	FB	Up
8.97444e-09	0.313338	0.488	0.405	0.00014579	DIP2C	FB	Up
2.3273e-10	0.312856	0.539	0.446	3.78071e-06	GPHN	FB	Up
2.83494e-07	0.311521	0.162	0.109	0.00460536	OLA1	FB	Up
2.61686e-08	0.307591	0.264	0.189	0.000425109	KANK1	FB	Up
2.33184e-08	0.305792	0.141	0.088	0.000378807	TNIK	FB	Up
5.95543e-07	0.304044	0.186	0.131	0.00967459	ZMIZ1	FB	Up
8.78837e-23	0.302417	0.91	0.86	1.42767e-18	RBMS3	FB	Up
5.26473e-09	0.291932	0.332	0.249	8.55255e-05	FILIP1	FB	Up
8.63905e-08	0.287089	0.141	0.088	0.00140341	RPS6KA2	FB	Up
5.3289e-07	0.285937	0.211	0.15	0.0086568	ROCK2	FB	Up
7.43811e-10	0.274826	0.435	0.336	1.20832e-05	DENND1A	FB	Up
1.89705e-06	0.268208	0.15	0.102	0.0308176	HDAC7	FB	Up
7.69791e-07	0.266407	0.131	0.084	0.0125053	PDE10A	FB	Up
1.20675e-06	0.259524	0.138	0.09	0.0196037	ENSMFAG00000024346	FB	Up
1.38217e-06	0.258735	0.268	0.202	0.0224533	SND1	FB	Up
1.96598e-12	0.25873	0.464	0.342	3.19374e-08	SLC8A1	FB	Up
2.2156e-07	0.252709	0.281	0.208	0.00359924	AAK1	FB	Up
8.38216e-59	-1.56653	0.09	0.262	1.36168e-54	IGFBP5	FB	Down
1.40921e-40	-1.33671	0.052	0.169	2.28926e-36	RYR2	FB	Down
9.82294e-51	-1.24201	0.068	0.22	1.59574e-46	TTN	FB	Down
1.83077e-46	-1.22469	0.085	0.231	2.97409e-42	NNMT	FB	Down
3.50486e-27	-1.03238	0.053	0.143	5.69364e-23	FGF12	FB	Down
4.13008e-36	-1.01797	0.215	0.362	6.70932e-32	APCDD1	FB	Down
3.11127e-38	-0.926168	0.257	0.406	5.05426e-34	PLD1	FB	Down
2.03256e-56	-0.879345	0.464	0.636	3.30189e-52	ZBTB16	FB	Down
2.46228e-17	-0.86092	0.039	0.101	3.99998e-13	NELL1	FB	Down
9.64734e-16	-0.857131	0.045	0.105	1.56721e-11	MME	FB	Down
1.24653e-30	-0.852353	0.123	0.249	2.02499e-26	SGCD	FB	Down
2.57941e-16	-0.77388	0.082	0.156	4.19026e-12	ROBO2	FB	Down
1.49058e-18	-0.762541	0.194	0.294	2.42145e-14	PAMR1	FB	Down
6.91668e-24	-0.756152	0.117	0.224	1.12361e-19	PER1	FB	Down
6.58039e-33	-0.743078	0.478	0.604	1.06898e-28	PCSK6	FB	Down
3.52447e-16	-0.741808	0.123	0.207	5.7255e-12	IL1RAPL1	FB	Down
6.65597e-27	-0.740641	0.363	0.485	1.08126e-22	TMTC1	FB	Down
2.83541e-14	-0.740054	0.045	0.1	4.60613e-10	GLUL	FB	Down
6.75868e-16	-0.739959	0.178	0.268	1.09795e-11	GPM6B	FB	Down
3.67741e-17	-0.734251	0.137	0.223	5.97395e-13	LDB2	FB	Down
3.29342e-10	-0.719956	0.06	0.108	5.35016e-06	FRMD3	FB	Down
8.15038e-15	-0.718057	0.162	0.246	1.32403e-10	FMO3	FB	Down
7.97729e-19	-0.706621	0.113	0.202	1.29591e-14	TMEM144	FB	Down
3.23e-17	-0.699357	0.155	0.247	5.24713e-13	TMEFF2	FB	Down
2.23274e-10	-0.693585	0.127	0.187	3.62708e-06	MUSK	FB	Down
1.22312e-17	-0.678921	0.052	0.121	1.98695e-13	MYH7	FB	Down
5.98077e-14	-0.676042	0.073	0.137	9.71576e-10	RAPGEF4	FB	Down
2.0157e-16	-0.663502	0.198	0.296	3.27451e-12	PCDH9	FB	Down
9.30797e-21	-0.624804	0.347	0.457	1.51208e-16	CCDC102B	FB	Down
1.28706e-08	-0.610769	0.086	0.134	0.000209082	ALDH1A1	FB	Down
2.41609e-10	-0.603115	0.228	0.293	3.92494e-06	PLXDC1	FB	Down
1.04065e-24	-0.602569	0.36	0.484	1.69053e-20	FKBP5	FB	Down
8.18989e-11	-0.587321	0.146	0.212	1.33045e-06	FAM102B	FB	Down
5.35388e-09	-0.583986	0.107	0.161	8.69738e-05	SH3RF3	FB	Down
2.64902e-12	-0.583672	0.14	0.213	4.30333e-08	ZNF385D	FB	Down
2.09865e-10	-0.582424	0.185	0.253	3.40926e-06	ANOS1	FB	Down
4.43348e-13	-0.581621	0.208	0.286	7.20219e-09	IP6K2	FB	Down
1.3787e-12	-0.581167	0.193	0.268	2.2397e-08	DOCK9	FB	Down
1.03023e-13	-0.568374	0.115	0.192	1.67361e-09	TRIM9	FB	Down
1.23392e-14	-0.561395	0.175	0.259	2.0045e-10	PIK3R1	FB	Down
1.17561e-06	-0.554944	0.064	0.101	0.0190977	NMNAT2	FB	Down
2.06248e-10	-0.545475	0.069	0.122	3.3505e-06	ADAMTS12	FB	Down
2.73076e-12	-0.538956	0.198	0.274	4.43612e-08	PER3	FB	Down
2.37208e-15	-0.536741	0.44	0.51	3.85345e-11	ABCA6	FB	Down
3.66793e-11	-0.530875	0.174	0.245	5.95855e-07	SMCHD1	FB	Down
5.3731e-08	-0.525507	0.116	0.168	0.00087286	MMP16	FB	Down
2.62186e-10	-0.524828	0.221	0.29	4.25922e-06	PREX2	FB	Down
6.52306e-08	-0.521029	0.088	0.136	0.00105967	ARRDC3	FB	Down
2.184e-09	-0.518117	0.132	0.191	3.54791e-05	MFAP5	FB	Down
5.92032e-13	-0.501909	0.325	0.406	9.61756e-09	FOXO3	FB	Down
1.88826e-08	-0.500202	0.118	0.171	0.000306748	ECHDC2	FB	Down
2.11009e-07	-0.492736	0.167	0.22	0.00342785	SLC2A13	FB	Down
4.42824e-11	-0.490443	0.48	0.533	7.19367e-07	PDZD2	FB	Down
2.04271e-11	-0.48999	0.129	0.198	3.31838e-07	ATP10A	FB	Down
2.72138e-11	-0.485497	0.273	0.35	4.42088e-07	MAP3K5	FB	Down
3.37303e-08	-0.467677	0.163	0.22	0.000547948	WWP1	FB	Down
2.76599e-10	-0.466149	0.073	0.128	4.49335e-06	ENSMFAG00000043121	FB	Down
7.04959e-08	-0.463028	0.09	0.138	0.00114521	SPON2	FB	Down
2.26849e-12	-0.462319	0.385	0.46	3.68515e-08	PDE1A	FB	Down
3.43576e-41	-0.462034	0.895	0.936	5.58138e-37	LAMA2	FB	Down
7.07629e-08	-0.456734	0.13	0.183	0.00114954	GFRA1	FB	Down
6.3969e-07	-0.455076	0.095	0.138	0.0103918	RAPH1	FB	Down
7.89466e-11	-0.44799	0.086	0.146	1.28249e-06	TSC22D3	FB	Down
5.91323e-07	-0.441523	0.08	0.122	0.00960605	ENSMFAG00000043199	FB	Down
2.98961e-09	-0.439576	0.234	0.299	4.85662e-05	INSR	FB	Down
2.53272e-08	-0.426607	0.437	0.479	0.00041144	MAST4	FB	Down
3.37312e-08	-0.425535	0.352	0.409	0.000547964	KLF12	FB	Down
9.06143e-08	-0.423154	0.345	0.4	0.00147203	PLEKHA5	FB	Down
1.43131e-06	-0.418566	0.092	0.134	0.0232516	CNTN4	FB	Down
1.67957e-07	-0.417246	0.138	0.191	0.00272846	ENSMFAG00000036975	FB	Down
1.03257e-06	-0.407343	0.072	0.111	0.0167742	MSL1	FB	Down
2.3625e-06	-0.407147	0.117	0.162	0.0383788	IGF2R	FB	Down
1.13083e-13	-0.40309	0.603	0.655	1.83703e-09	LTBP1	FB	Down
3.89788e-07	-0.399817	0.3	0.36	0.00633211	BCL2	FB	Down
1.35502e-09	-0.398557	0.291	0.361	2.20123e-05	TXNIP	FB	Down
5.12766e-07	-0.395018	0.212	0.268	0.00832988	ZBTB20	FB	Down
1.91076e-06	-0.393689	0.538	0.569	0.0310403	ADGRB3	FB	Down
3.32154e-11	-0.387925	0.639	0.684	5.39585e-07	PID1	FB	Down
2.55746e-10	-0.38734	0.058	0.109	4.1546e-06	HLA-E	FB	Down
4.50792e-09	-0.385504	0.078	0.132	7.32311e-05	CTNNA3	FB	Down
1.51949e-06	-0.385084	0.26	0.311	0.0246841	FANCC	FB	Down
7.93877e-08	-0.375388	0.35	0.408	0.00128965	FAM13A	FB	Down
2.22738e-17	-0.372695	0.613	0.692	3.61837e-13	ENSMFAG00000030038	FB	Down
1.77176e-06	-0.372539	0.084	0.125	0.0287822	MACO1	FB	Down
8.16614e-07	-0.36869	0.359	0.412	0.0132659	PRKN	FB	Down
2.62122e-06	-0.356256	0.162	0.211	0.0425817	NR1D2	FB	Down
2.85655e-09	-0.354531	0.547	0.595	4.64046e-05	SCN7A	FB	Down
2.3748e-10	-0.351794	0.398	0.478	3.85786e-06	LAMB1	FB	Down
2.3404e-19	-0.347089	0.783	0.81	3.80199e-15	PTPRG	FB	Down
2.3699e-06	-0.342756	0.268	0.32	0.038499	RASAL2	FB	Down
8.35663e-14	-0.335536	0.65	0.706	1.35753e-09	DPYD	FB	Down
1.61639e-10	-0.330447	0.513	0.586	2.62582e-06	LHFPL6	FB	Down
1.04971e-07	-0.327063	0.506	0.559	0.00170525	GPC6	FB	Down
1.17403e-06	-0.315515	0.373	0.426	0.0190721	RORA	FB	Down
7.81943e-10	-0.285007	0.823	0.835	1.27027e-05	GSN	FB	Down
2.03668e-06	-0.257917	0.469	0.521	0.0330859	NAALADL2	FB	Down

## Sheet: T cell
Differentially Expressed Genes (DEGs) of T cell were Identified by Function "FindMarkers" of Seurat R Package Using 'Wilcox' Method.
The column name annotation: avg_log2FC (average log2 fold change); p_val (p_value); p_val_adj (Bonferroni corrected p_value).
p_val	avg_log2FC	pct.1	pct.2	p_val_adj	gene	cell type	regulation
3.58527e-17	1.59838	0.131	0.012	5.82427e-13	SH3RF2	T cell	Up
1.90856e-13	1.3594	0.154	0.038	3.10045e-09	FCRL6	T cell	Up
1.49731e-23	1.33285	0.333	0.121	2.43238e-19	PDE7A	T cell	Up
1.72598e-14	1.17399	0.194	0.06	2.80386e-10	PSME4	T cell	Up
2.98809e-11	1.14845	0.138	0.038	4.85416e-07	CLIC5	T cell	Up
2.79197e-11	1.116	0.155	0.05	4.53556e-07	ATP2A2	T cell	Up
4.5616e-11	1.06043	0.125	0.03	7.41033e-07	UNC13D	T cell	Up
1.56087e-19	1.05513	0.408	0.2	2.53563e-15	CAMK2D	T cell	Up
1.09205e-08	1.01671	0.153	0.063	0.000177404	NIPSNAP2	T cell	Up
2.14976e-11	0.944831	0.2	0.078	3.49229e-07	ANK3	T cell	Up
1.29459e-10	0.8891	0.22	0.099	2.10307e-06	SLMAP	T cell	Up
2.30231e-39	0.851699	0.846	0.594	3.7401e-35	SLC24A3	T cell	Up
1.49914e-23	0.817205	0.712	0.551	2.43536e-19	KIAA0355	T cell	Up
2.3609e-07	0.778428	0.196	0.104	0.00383528	MAPRE2	T cell	Up
1.65794e-08	0.765168	0.168	0.073	0.000269332	FAM129A	T cell	Up
7.21574e-07	0.742041	0.125	0.051	0.011722	ENSMFAG00000024346	T cell	Up
2.64427e-25	0.731278	0.779	0.586	4.29562e-21	DLG2	T cell	Up
2.84451e-09	0.577371	0.533	0.412	4.62091e-05	BCL11B	T cell	Up
2.15411e-10	0.510779	0.699	0.601	3.49935e-06	NCOR1	T cell	Up
8.32961e-08	0.425294	0.753	0.674	0.00135315	RUNX1	T cell	Up
2.34239e-29	-1.73104	0.06	0.233	3.80521e-25	CHSY3	T cell	Down
4.80659e-33	-1.60634	0.128	0.358	7.80831e-29	MYO1E	T cell	Down
7.12845e-31	-1.53953	0.054	0.23	1.15802e-26	ZBTB16	T cell	Down
1.46975e-28	-1.1848	0.086	0.281	2.38761e-24	TXNIP	T cell	Down
4.19249e-22	-1.1322	0.054	0.195	6.8107e-18	WSB1	T cell	Down
2.25008e-14	-1.0988	0.037	0.129	3.65526e-10	ABCA1	T cell	Down
1.61552e-14	-1.06829	0.075	0.192	2.62442e-10	APBB2	T cell	Down
8.57289e-15	-1.06098	0.022	0.103	1.39267e-10	GPC5	T cell	Down
1.48222e-12	-0.974987	0.044	0.132	2.40787e-08	TCF4	T cell	Down
6.14901e-12	-0.925841	0.041	0.126	9.98906e-08	TRIO	T cell	Down
6.44629e-11	-0.920953	0.035	0.109	1.0472e-06	KALRN	T cell	Down
5.25376e-14	-0.920496	0.232	0.394	8.53473e-10	TXK	T cell	Down
4.09663e-12	-0.894295	0.083	0.192	6.65497e-08	AFF3	T cell	Down
4.41117e-12	-0.892499	0.052	0.144	7.16595e-08	SYK	T cell	Down
3.8811e-12	-0.883901	0.044	0.132	6.30485e-08	TTC28	T cell	Down
6.69619e-13	-0.882276	0.038	0.124	1.0878e-08	PDE4D	T cell	Down
1.1723e-18	-0.870395	0.277	0.472	1.9044e-14	SYTL3	T cell	Down
4.99481e-14	-0.847076	0.062	0.174	8.11406e-10	GZMK	T cell	Down
1.00092e-09	-0.838396	0.06	0.144	1.62599e-05	NFIA	T cell	Down
1.52025e-10	-0.832103	0.041	0.118	2.46965e-06	DPYD	T cell	Down
1.44156e-14	-0.804842	0.111	0.25	2.34182e-10	ENSMFAG00000000580	T cell	Down
5.14568e-10	-0.795548	0.039	0.113	8.35916e-06	PSD3	T cell	Down
8.87369e-14	-0.792664	0.099	0.228	1.44153e-09	HNRNPA2B1	T cell	Down
2.72448e-08	-0.779689	0.045	0.113	0.000442592	ZHX3	T cell	Down
1.69031e-12	-0.751895	0.111	0.238	2.74592e-08	CD38	T cell	Down
4.25356e-08	-0.749441	0.077	0.157	0.000690991	ITGA1	T cell	Down
3.0678e-10	-0.742592	0.236	0.368	4.98364e-06	IL12RB2	T cell	Down
1.10039e-11	-0.717114	0.173	0.311	1.78758e-07	PLCB1	T cell	Down
9.80518e-10	-0.71246	0.181	0.301	1.59285e-05	GZMB	T cell	Down
1.84089e-08	-0.692615	0.044	0.113	0.000299052	DOCK9	T cell	Down
2.68338e-12	-0.687766	0.068	0.174	4.35915e-08	ENSMFAG00000041985	T cell	Down
6.1509e-09	-0.683596	0.11	0.21	9.99213e-05	FOCAD	T cell	Down
8.93147e-08	-0.681225	0.044	0.108	0.00145092	ARHGAP6	T cell	Down
5.15478e-08	-0.670619	0.064	0.139	0.000837394	ZFP36L1	T cell	Down
1.90777e-17	-0.668625	0.314	0.525	3.09918e-13	ARL15	T cell	Down
4.87397e-09	-0.658426	0.059	0.139	7.91777e-05	AUTS2	T cell	Down
2.34018e-07	-0.63745	0.053	0.121	0.00380162	RBMS3	T cell	Down
1.47874e-07	-0.630556	0.075	0.152	0.00240222	PTPRG	T cell	Down
5.31863e-07	-0.615367	0.074	0.147	0.00864011	ENSMFAG00000033424	T cell	Down
1.74337e-09	-0.610296	0.15	0.268	2.83211e-05	ID2	T cell	Down
1.76027e-06	-0.603221	0.071	0.139	0.0285956	AOAH	T cell	Down
2.28319e-08	-0.602863	0.05	0.123	0.000370904	OXR1	T cell	Down
4.79224e-07	-0.592039	0.12	0.21	0.00778499	CEMIP2	T cell	Down
6.31866e-10	-0.584112	0.27	0.407	1.02647e-05	UBASH3B	T cell	Down
2.54214e-06	-0.572493	0.069	0.136	0.0412971	CEP112	T cell	Down
6.0129e-10	-0.563228	0.326	0.475	9.76796e-06	FKBP5	T cell	Down
2.4378e-08	-0.554088	0.038	0.103	0.00039602	TSHZ2	T cell	Down
1.93586e-07	-0.543003	0.306	0.424	0.0031448	STAT4	T cell	Down
2.34322e-06	-0.51005	0.281	0.387	0.0380656	PICALM	T cell	Down
1.96155e-12	-0.507597	0.431	0.598	3.18653e-08	CBLB	T cell	Down
3.14978e-07	-0.47832	0.111	0.202	0.00511682	SBF2	T cell	Down
2.0359e-06	-0.425924	0.15	0.245	0.0330732	ATRN	T cell	Down
7.57983e-07	-0.373582	0.183	0.293	0.0123134	ARGLU1	T cell	Down
2.46456e-09	-0.27891	0.905	0.947	4.00367e-05	PITPNC1	T cell	Down

## Sheet: B cell
Differentially Expressed Genes (DEGs) of B cell were Identified by Function "FindMarkers" of Seurat R Package Using 'Wilcox' Method.
The column name annotation: avg_log2FC (average log2 fold change); p_val (p_value); p_val_adj (Bonferroni corrected p_value).
p_val	avg_log2FC	pct.1	pct.2	p_val_adj	gene	cell type	regulation
3.67928e-10	-2.872	0.026	0.5	5.977e-06	COX3	B cell	Down
6.80214e-07	-2.67523	0	0.214	0.0110501	ENSMFAG00000002541	B cell	Down
6.80214e-07	-2.51902	0	0.214	0.0110501	ATP6	B cell	Down
7.74072e-09	-2.49422	0.009	0.357	0.000125748	PLPP1	B cell	Down
1.43737e-07	-2.28029	0.018	0.357	0.00233501	SPARCL1	B cell	Down
6.80214e-07	-2.06788	0	0.214	0.0110501	EGFR	B cell	Down
8.30294e-09	-2.05216	0	0.286	0.000134881	IGFBP5	B cell	Down
4.70903e-07	-2.00135	0.009	0.286	0.00764982	CRYBG3	B cell	Down
6.80214e-07	-1.80744	0	0.214	0.0110501	MYO19	B cell	Down
6.80214e-07	-1.66034	0	0.214	0.0110501	BHLHE40	B cell	Down

## Sheet: Mac
Differentially Expressed Genes (DEGs) of Mac were Identified by Function "FindMarkers" of Seurat R Package Using 'Wilcox' Method.
The column name annotation: avg_log2FC (average log2 fold change); p_val (p_value); p_val_adj (Bonferroni corrected p_value).
p_val	avg_log2FC	pct.1	pct.2	p_val_adj	gene	cell type	regulation
1.07293e-50	1.42975	0.136	0.001	1.74297e-46	PRUNE2	Mac	Up
4.51635e-145	1.41261	0.721	0.28	7.33681e-141	SLC8A1	Mac	Up
7.23895e-67	1.35578	0.36	0.106	1.17597e-62	PDLIM5	Mac	Up
3.40575e-57	1.33915	0.3	0.086	5.53263e-53	ATP2A2	Mac	Up
1.37188e-42	1.33372	0.213	0.052	2.22862e-38	TACR1	Mac	Up
5.05979e-60	1.18002	0.398	0.148	8.21963e-56	GUCY1A1	Mac	Up
2.13035e-35	1.03228	0.113	0.008	3.46075e-31	FAM184A	Mac	Up
2.68357e-31	1.00962	0.182	0.054	4.35946e-27	LRRFIP2	Mac	Up
3.37837e-51	0.932165	0.402	0.162	5.48817e-47	ARHGAP10	Mac	Up
2.83056e-26	0.919424	0.188	0.067	4.59825e-22	MAST2	Mac	Up
9.82533e-34	0.886089	0.277	0.111	1.59612e-29	EPS8	Mac	Up
6.02699e-31	0.854086	0.401	0.223	9.79084e-27	HTR7	Mac	Up
4.34824e-25	0.848805	0.159	0.049	7.06372e-21	PSME4	Mac	Up
2.33464e-31	0.785966	0.373	0.191	3.79263e-27	LARGE1	Mac	Up
1.43637e-18	0.783701	0.154	0.061	2.33339e-14	TBC1D1	Mac	Up
2.54634e-20	0.760009	0.187	0.08	4.13653e-16	GBE1	Mac	Up
4.28369e-19	0.758049	0.358	0.225	6.95885e-15	P3H2	Mac	Up
2.30074e-19	0.75734	0.115	0.033	3.73755e-15	MCC	Mac	Up
4.71458e-28	0.755181	0.303	0.144	7.65883e-24	PLD1	Mac	Up
2.15657e-17	0.74736	0.362	0.24	3.50334e-13	EDA	Mac	Up
2.46796e-20	0.742215	0.264	0.138	4.0092e-16	LIMCH1	Mac	Up
1.75055e-12	0.73052	0.137	0.065	2.84377e-08	RAP1GAP2	Mac	Up
5.94819e-19	0.723513	0.177	0.076	9.66283e-15	NIPSNAP2	Mac	Up
2.9701e-12	0.722052	0.124	0.057	4.82492e-08	ASTN1	Mac	Up
1.93211e-70	0.720957	0.849	0.591	3.13872e-66	KIAA0355	Mac	Up
1.76795e-30	0.711241	0.729	0.598	2.87204e-26	F13A1	Mac	Up
1.27568e-24	0.709447	0.243	0.107	2.07233e-20	SLMAP	Mac	Up
9.23385e-25	0.703722	0.252	0.114	1.50004e-20	MITF	Mac	Up
3.33453e-27	0.6833	0.555	0.385	5.41694e-23	ARHGAP26	Mac	Up
1.1882e-19	0.669429	0.189	0.082	1.93022e-15	FAM129A	Mac	Up
5.36269e-18	0.661789	0.202	0.095	8.71169e-14	CPEB4	Mac	Up
9.83309e-14	0.652594	0.112	0.044	1.59739e-09	PLEKHA5	Mac	Up
4.02355e-16	0.646303	0.104	0.033	6.53625e-12	ENSMFAG00000000976	Mac	Up
4.94733e-80	0.64255	0.943	0.744	8.03694e-76	SLC24A3	Mac	Up
7.22936e-15	0.63928	0.281	0.172	1.17441e-10	IL12RB2	Mac	Up
3.40943e-15	0.635812	0.26	0.151	5.53862e-11	TOX	Mac	Up
1.67519e-23	0.626854	0.309	0.161	2.72134e-19	CAMK2D	Mac	Up
1.25024e-18	0.625098	0.221	0.109	2.03102e-14	PBX1	Mac	Up
2.92119e-13	0.616631	0.106	0.041	4.74548e-09	KLHL24	Mac	Up
2.9164e-27	0.59436	0.636	0.48	4.73769e-23	THSD7A	Mac	Up
2.34891e-12	0.57461	0.252	0.157	3.81581e-08	PPARG	Mac	Up
1.32176e-23	0.57385	0.439	0.27	2.1472e-19	PARD3	Mac	Up
1.49688e-11	0.57317	0.123	0.056	2.43168e-07	RFX2	Mac	Up
1.15878e-22	0.563562	0.463	0.297	1.88244e-18	TRIM58	Mac	Up
7.96489e-17	0.561236	0.161	0.067	1.2939e-12	ABHD18	Mac	Up
1.83458e-14	0.557715	0.226	0.124	2.98028e-10	LCP1	Mac	Up
1.14428e-11	0.540994	0.2	0.116	1.85889e-07	ARPC3	Mac	Up
4.6036e-16	0.536239	0.176	0.082	7.47854e-12	HIPK3	Mac	Up
5.53777e-20	0.519721	0.588	0.441	8.99611e-16	RIN2	Mac	Up
8.80368e-12	0.517839	0.24	0.149	1.43016e-07	STAU2	Mac	Up
1.6813e-14	0.516353	0.483	0.357	2.73127e-10	HPGDS	Mac	Up
2.96412e-38	0.505351	0.851	0.653	4.8152e-34	DLG2	Mac	Up
2.12377e-11	0.502737	0.174	0.095	3.45007e-07	MAP4K3	Mac	Up
1.77526e-16	0.49248	0.401	0.266	2.88391e-12	PHTF2	Mac	Up
4.06797e-11	0.491986	0.348	0.25	6.60842e-07	ABCA6	Mac	Up
3.31723e-15	0.49141	0.418	0.287	5.38883e-11	ARID5B	Mac	Up
1.98479e-09	0.48103	0.11	0.054	3.22429e-05	ZC3H12C	Mac	Up
1.85237e-14	0.479103	0.525	0.408	3.00917e-10	ANKS1A	Mac	Up
3.02607e-09	0.470897	0.127	0.068	4.91585e-05	CACNA1E	Mac	Up
2.01242e-14	0.470711	0.371	0.249	3.26918e-10	PCDHAC2	Mac	Up
3.19952e-13	0.4634	0.15	0.071	5.19761e-09	ARHGEF12	Mac	Up
2.6378e-08	0.459016	0.124	0.069	0.00042851	ENOX1	Mac	Up
3.70335e-21	0.458844	0.688	0.565	6.0161e-17	RGL1	Mac	Up
5.4789e-09	0.451753	0.174	0.105	8.90047e-05	CCDC170	Mac	Up
1.822e-14	0.4515	0.685	0.585	2.95984e-10	PDE7B	Mac	Up
1.66624e-13	0.448351	0.374	0.255	2.70681e-09	ADAP2	Mac	Up
2.76525e-12	0.446686	0.244	0.145	4.49214e-08	ANXA4	Mac	Up
1.46613e-10	0.445757	0.144	0.074	2.38173e-06	ENSMFAG00000024346	Mac	Up
1.13965e-12	0.444123	0.334	0.224	1.85137e-08	ENSMFAG00000000676	Mac	Up
8.34337e-09	0.441271	0.39	0.298	0.000135538	WDPCP	Mac	Up
1.04884e-07	0.435528	0.212	0.143	0.00170385	STXBP6	Mac	Up
4.01625e-07	0.433975	0.244	0.175	0.00652439	AR	Mac	Up
2.22139e-07	0.433892	0.192	0.127	0.00360865	AGPAT4	Mac	Up
2.18395e-11	0.4308	0.57	0.468	3.54782e-07	SLC16A10	Mac	Up
7.24405e-09	0.424486	0.164	0.097	0.00011768	DTNA	Mac	Up
7.27654e-08	0.420406	0.14	0.083	0.00118207	DCAF6	Mac	Up
3.97835e-11	0.416857	0.158	0.083	6.46283e-07	DAAM1	Mac	Up
1.60589e-10	0.416801	0.341	0.24	2.60877e-06	SESN3	Mac	Up
1.53856e-08	0.413706	0.22	0.144	0.000249939	NBEAL1	Mac	Up
9.95321e-08	0.410503	0.145	0.086	0.0016169	GALM	Mac	Up
3.3165e-10	0.409631	0.301	0.208	5.38765e-06	CDK6	Mac	Up
5.00198e-09	0.407254	0.322	0.231	8.12571e-05	ARHGAP31	Mac	Up
1.31071e-08	0.404213	0.172	0.104	0.000212925	CD83	Mac	Up
1.87236e-14	0.399196	0.6	0.47	3.04165e-10	SPRED1	Mac	Up
4.84504e-21	0.398503	0.764	0.605	7.87077e-17	NCOR1	Mac	Up
1.01093e-07	0.397877	0.102	0.053	0.00164226	MED12L	Mac	Up
1.42255e-06	0.393192	0.366	0.293	0.0231093	TRIM5	Mac	Up
2.88692e-08	0.392696	0.211	0.139	0.000468979	ASAP2	Mac	Up
9.35026e-17	0.392432	0.757	0.668	1.51895e-12	TRPS1	Mac	Up
8.23465e-07	0.390901	0.104	0.058	0.0133772	PPM1L	Mac	Up
1.73058e-07	0.389576	0.161	0.1	0.00281133	TEP1	Mac	Up
9.33792e-09	0.387405	0.296	0.208	0.000151695	DMXL2	Mac	Up
1.54023e-06	0.387194	0.103	0.059	0.025021	ENSMFAG00000028542	Mac	Up
5.65802e-09	0.385997	0.186	0.112	9.19146e-05	RASAL2	Mac	Up
2.32624e-09	0.384292	0.371	0.272	3.77897e-05	CCDC88A	Mac	Up
4.7579e-08	0.382367	0.136	0.078	0.00077292	FAM198B	Mac	Up
1.25164e-08	0.381475	0.375	0.285	0.000203329	MGMT	Mac	Up
4.03963e-09	0.37696	0.418	0.321	6.56237e-05	IGF1	Mac	Up
3.52944e-07	0.372846	0.105	0.057	0.00573358	PLEK	Mac	Up
1.13082e-09	0.371005	0.134	0.07	1.83702e-05	TNFRSF1A	Mac	Up
6.83371e-13	0.370521	0.503	0.377	1.11014e-08	NRROS	Mac	Up
3.5801e-08	0.36626	0.131	0.073	0.000581586	PLEKHA1	Mac	Up
1.40517e-07	0.366238	0.158	0.098	0.0022827	GAB1	Mac	Up
4.97347e-07	0.364644	0.302	0.225	0.00807941	PAK2	Mac	Up
2.51456e-10	0.36201	0.435	0.322	4.0849e-06	CD4	Mac	Up
6.84014e-08	0.355619	0.164	0.099	0.00111118	CPEB2	Mac	Up
2.1581e-06	0.350257	0.19	0.13	0.0350583	DHRS3	Mac	Up
3.7262e-07	0.349203	0.189	0.124	0.00605322	MAN2A1	Mac	Up
2.09504e-08	0.34882	0.379	0.284	0.000340339	APBB1IP	Mac	Up
1.17356e-06	0.344123	0.112	0.064	0.0190645	DGKG	Mac	Up
3.06394e-06	0.343064	0.15	0.096	0.0497736	P2RX7	Mac	Up
4.24155e-13	0.339307	0.607	0.495	6.8904e-09	TUT7	Mac	Up
2.0637e-08	0.337634	0.232	0.154	0.000335248	PRKCQ	Mac	Up
5.41749e-08	0.336007	0.124	0.068	0.00088007	HNRNPLL	Mac	Up
1.11706e-06	0.329048	0.162	0.105	0.0181466	NHSL2	Mac	Up
1.88838e-07	0.328464	0.327	0.244	0.00306767	LYN	Mac	Up
2.84734e-07	0.328092	0.222	0.152	0.00462551	SPEN	Mac	Up
3.94863e-07	0.322675	0.345	0.263	0.00641455	BCAT1	Mac	Up
4.39245e-09	0.320514	0.223	0.142	7.13553e-05	CTNNA1	Mac	Up
5.49289e-10	0.307421	0.792	0.722	8.92319e-06	ARHGAP24	Mac	Up
4.73644e-10	0.304175	0.621	0.517	7.69434e-06	RBM47	Mac	Up
9.66748e-08	0.301416	0.581	0.507	0.00157048	CAMK1D	Mac	Up
7.59305e-11	0.295973	0.712	0.638	1.23349e-06	EXOC6B	Mac	Up
1.17196e-08	0.292268	0.453	0.351	0.000190384	ZFAND3	Mac	Up
4.19643e-08	0.291319	0.185	0.116	0.000681711	TANC1	Mac	Up
2.23555e-06	0.286059	0.334	0.253	0.0363164	ARPC2	Mac	Up
2.91539e-07	0.282056	0.356	0.271	0.00473604	SNX6	Mac	Up
3.06378e-07	0.278809	0.248	0.172	0.00497711	CAST	Mac	Up
3.24174e-07	0.273799	0.373	0.285	0.0052662	RSRP1	Mac	Up
1.81513e-06	0.268147	0.214	0.148	0.0294867	TPM3	Mac	Up
6.14192e-14	0.266891	0.907	0.852	9.97754e-10	ZEB2	Mac	Up
7.01924e-16	0.258919	0.949	0.909	1.14028e-11	COLEC12	Mac	Up
2.17441e-09	0.255148	0.366	0.26	3.53233e-05	SAMD4A	Mac	Up
2.13462e-06	0.254205	0.56	0.472	0.0346768	MGAT5	Mac	Up
1.13516e-08	0.252556	0.693	0.605	0.000184407	TCF12	Mac	Up
7.01671e-57	-2.05786	0.042	0.197	1.13986e-52	ROBO2	Mac	Down
1.31676e-35	-1.12466	0.044	0.159	2.13907e-31	IFI44L	Mac	Down
2.55564e-35	-0.98758	0.095	0.24	4.15163e-31	SLC22A23	Mac	Down
4.45139e-39	-0.91906	0.508	0.647	7.23129e-35	PSD3	Mac	Down
2.32621e-23	-0.908175	0.115	0.228	3.77893e-19	PER3	Mac	Down
3.69892e-14	-0.825908	0.053	0.118	6.0089e-10	GLUL	Mac	Down
4.54324e-18	-0.779911	0.042	0.115	7.38049e-14	GADD45B	Mac	Down
2.1315e-21	-0.735969	0.057	0.147	3.46262e-17	DUSP1	Mac	Down
8.9486e-23	-0.733312	0.081	0.187	1.4537e-18	ZBTB16	Mac	Down
7.45735e-17	-0.730651	0.062	0.141	1.21145e-12	TSC22D3	Mac	Down
4.76424e-19	-0.726717	0.076	0.167	7.73952e-15	NR1D2	Mac	Down
6.37922e-13	-0.715085	0.055	0.117	1.0363e-08	PPIL6	Mac	Down
9.25321e-12	-0.708959	0.061	0.121	1.50318e-07	LIPN	Mac	Down
1.56769e-12	-0.699719	0.083	0.153	2.54672e-08	EIF2AK2	Mac	Down
9.97006e-24	-0.692049	0.322	0.454	1.61964e-19	ARHGAP22	Mac	Down
1.34042e-18	-0.679324	0.09	0.185	2.17752e-14	PER1	Mac	Down
1.46604e-15	-0.659047	0.221	0.322	2.38159e-11	ENSMFAG00000044769	Mac	Down
4.52526e-12	-0.651782	0.118	0.195	7.35128e-08	PARP14	Mac	Down
7.67487e-12	-0.640098	0.125	0.202	1.24678e-07	IQSEC1	Mac	Down
5.05219e-10	-0.626607	0.227	0.3	8.20728e-06	MAGI3	Mac	Down
6.8988e-14	-0.61342	0.081	0.156	1.12071e-09	OSBPL3	Mac	Down
6.25475e-09	-0.604586	0.105	0.167	0.000101608	ENTPD1	Mac	Down
5.32754e-08	-0.591898	0.156	0.215	0.00086546	EPSTI1	Mac	Down
1.11673e-11	-0.587217	0.281	0.364	1.81413e-07	TBC1D9	Mac	Down
2.05922e-15	-0.586348	0.351	0.449	3.34521e-11	ABCA1	Mac	Down
6.46875e-10	-0.582002	0.155	0.227	1.05085e-05	RNF213	Mac	Down
5.06086e-11	-0.569904	0.163	0.241	8.22137e-07	PPFIBP2	Mac	Down
2.84407e-09	-0.568162	0.118	0.182	4.62019e-05	MNDA	Mac	Down
2.34379e-08	-0.566069	0.131	0.191	0.000380749	STK17B	Mac	Down
1.07947e-06	-0.561606	0.219	0.277	0.017536	XYLT1	Mac	Down
1.20008e-11	-0.556247	0.064	0.126	1.94953e-07	NFKBIA	Mac	Down
7.05004e-09	-0.549456	0.096	0.155	0.000114528	LYPLAL1	Mac	Down
8.67027e-11	-0.545471	0.228	0.309	1.40849e-06	SMAP2	Mac	Down
1.93889e-09	-0.545118	0.059	0.112	3.14973e-05	ABLIM1	Mac	Down
1.9439e-11	-0.5406	0.115	0.191	3.15786e-07	KLF12	Mac	Down
2.59813e-08	-0.535878	0.067	0.118	0.000422066	ABHD6	Mac	Down
3.64736e-10	-0.535377	0.147	0.221	5.92513e-06	ENSMFAG00000037375	Mac	Down
2.40003e-08	-0.532205	0.156	0.22	0.000389884	C11orf80	Mac	Down
1.20929e-08	-0.528945	0.141	0.205	0.000196449	APOE	Mac	Down
2.22578e-09	-0.525183	0.091	0.153	3.61577e-05	GRAMD1B	Mac	Down
4.07389e-14	-0.507661	0.08	0.159	6.61804e-10	CPVL	Mac	Down
8.1683e-07	-0.505369	0.094	0.143	0.0132694	TMIGD3	Mac	Down
6.17263e-10	-0.485991	0.097	0.163	1.00274e-05	EPN2	Mac	Down
2.77155e-08	-0.482974	0.121	0.182	0.000450238	NPL	Mac	Down
5.36978e-34	-0.472511	0.866	0.912	8.72321e-30	CPM	Mac	Down
3.16568e-08	-0.470628	0.105	0.164	0.000514265	C1QB	Mac	Down
5.50389e-07	-0.469593	0.07	0.116	0.00894107	GRK5	Mac	Down
2.32848e-07	-0.469345	0.067	0.114	0.00378262	PER2	Mac	Down
5.09889e-09	-0.459076	0.306	0.381	8.28315e-05	TXNIP	Mac	Down
1.62258e-08	-0.455047	0.235	0.304	0.000263588	ZFYVE16	Mac	Down
1.90114e-06	-0.445866	0.091	0.14	0.030884	STOX2	Mac	Down
6.32523e-10	-0.441965	0.346	0.432	1.02753e-05	LDLRAD4	Mac	Down
1.21108e-09	-0.435681	0.409	0.471	1.9674e-05	INPP4A	Mac	Down
5.8297e-07	-0.429179	0.262	0.323	0.00947034	C1QA	Mac	Down
2.81096e-08	-0.428887	0.224	0.293	0.00045664	IFI16	Mac	Down
4.17011e-10	-0.4231	0.482	0.554	6.77435e-06	RCSD1	Mac	Down
2.95864e-07	-0.41973	0.061	0.105	0.00480632	TRIM25	Mac	Down
2.78386e-12	-0.412192	0.066	0.135	4.52239e-08	ENSMFAG00000041985	Mac	Down
1.19679e-09	-0.40968	0.258	0.34	1.94419e-05	FAM13A	Mac	Down
2.17887e-07	-0.406892	0.103	0.159	0.00353958	DOCK1	Mac	Down
5.62989e-07	-0.402109	0.148	0.207	0.00914575	LMBRD1	Mac	Down
4.96705e-07	-0.398435	0.257	0.317	0.00806898	CFLAR	Mac	Down
2.27702e-06	-0.384917	0.257	0.316	0.0369901	DISC1	Mac	Down
3.36305e-08	-0.384047	0.37	0.437	0.000546327	SLCO2B1	Mac	Down
8.55611e-10	-0.384011	0.523	0.573	1.38994e-05	MEF2A	Mac	Down
1.37213e-06	-0.370406	0.285	0.351	0.0222902	ZDHHC14	Mac	Down
9.28941e-07	-0.339438	0.394	0.451	0.0150906	ITSN1	Mac	Down
1.31776e-06	-0.327704	0.518	0.57	0.021407	CD163L1	Mac	Down
1.09981e-06	-0.325105	0.138	0.194	0.0178664	RAB20	Mac	Down
1.66229e-08	-0.32038	0.59	0.641	0.000270039	MRC1	Mac	Down
7.89363e-09	-0.298815	0.673	0.718	0.000128232	ARL15	Mac	Down
9.96383e-07	-0.291087	0.51	0.553	0.0161862	WSB1	Mac	Down
1.13637e-08	-0.256737	0.875	0.888	0.000184604	DAB2	Mac	Down

## Sheet: Neuron
Differentially Expressed Genes (DEGs) of Neuron were Identified by Function "FindMarkers" of Seurat R Package Using 'Wilcox' Method.
The column name annotation: avg_log2FC (average log2 fold change); p_val (p_value); p_val_adj (Bonferroni corrected p_value).
p_val	avg_log2FC	pct.1	pct.2	p_val_adj	gene	cell type	regulation
1.20492e-87	2.81429	0.447	0.061	1.9574e-83	NRXN3	Neuron	Up
1.64723e-93	2.69407	0.464	0.059	2.67593e-89	ERBB4	Neuron	Up
2.97937e-110	2.35111	0.587	0.101	4.83998e-106	DMD	Neuron	Up
2.2995e-60	2.24613	0.31	0.032	3.73555e-56	CCSER1	Neuron	Up
3.21767e-91	1.77776	0.681	0.219	5.22711e-87	SORBS1	Neuron	Up
1.80458e-39	1.63961	0.378	0.123	2.93153e-35	PDE3A	Neuron	Up
3.07225e-34	1.63825	0.206	0.03	4.99086e-30	CDH2	Neuron	Up
2.07452e-30	1.5958	0.137	0.006	3.37006e-26	ALPK3	Neuron	Up
7.37708e-108	1.38664	0.92	0.447	1.19841e-103	SLC24A3	Neuron	Up
1.18704e-28	1.34706	0.243	0.063	1.92835e-24	SLMAP	Neuron	Up
4.5378e-28	1.30824	0.238	0.059	7.37165e-24	MAGI1	Neuron	Up
6.58849e-23	1.30408	0.178	0.04	1.0703e-18	GBE1	Neuron	Up
2.87711e-11	1.2421	0.125	0.043	4.67386e-07	IFI27	Neuron	Up
1.43715e-23	1.18082	0.214	0.059	2.33465e-19	CNN3	Neuron	Up
5.34728e-21	1.16725	0.178	0.045	8.68665e-17	NIPSNAP2	Neuron	Up
7.41771e-17	1.15511	0.119	0.024	1.20501e-12	CACNA1E	Neuron	Up
1.11754e-16	1.13719	0.139	0.033	1.81544e-12	SLC8A1	Neuron	Up
2.04951e-17	1.12192	0.188	0.061	3.32943e-13	AAK1	Neuron	Up
1.41797e-36	1.11912	0.545	0.263	2.3035e-32	PPP2R2B	Neuron	Up
9.81885e-21	1.11343	0.182	0.047	1.59507e-16	RASAL2	Neuron	Up
7.36186e-17	1.10995	0.127	0.028	1.19593e-12	MAST2	Neuron	Up
2.8434e-15	1.08298	0.221	0.093	4.61911e-11	EYA2	Neuron	Up
3.61213e-32	1.07748	0.361	0.124	5.86791e-28	COX3	Neuron	Up
2.73639e-14	1.03593	0.132	0.037	4.44527e-10	LRRFIP2	Neuron	Up
4.14431e-11	1.02272	0.158	0.065	6.73243e-07	MSI2	Neuron	Up
3.31535e-17	0.982955	0.352	0.19	5.38579e-13	COL5A3	Neuron	Up
1.45753e-14	0.976738	0.184	0.068	2.36775e-10	PPP3CC	Neuron	Up
3.46996e-10	0.938937	0.105	0.033	5.63695e-06	PDLIM5	Neuron	Up
8.05765e-20	0.90583	0.391	0.208	1.30897e-15	TRIM58	Neuron	Up
2.31871e-11	0.8962	0.178	0.078	3.76675e-07	TMTC1	Neuron	Up
1.61396e-10	0.874816	0.16	0.068	2.62188e-06	CNKSR3	Neuron	Up
1.50246e-13	0.873738	0.161	0.056	2.44075e-09	MSRB3	Neuron	Up
2.62899e-45	0.865152	0.833	0.552	4.2708e-41	KIAA0355	Neuron	Up
1.29987e-20	0.85534	0.437	0.247	2.11164e-16	SORBS2	Neuron	Up
4.19226e-10	0.823883	0.136	0.053	6.81033e-06	PALLD	Neuron	Up
2.3727e-10	0.819572	0.206	0.102	3.85445e-06	L3MBTL4	Neuron	Up
1.30259e-11	0.818587	0.114	0.033	2.11605e-07	ATP2C1	Neuron	Up
1.36545e-10	0.811363	0.107	0.033	2.21817e-06	ENSMFAG00000002899	Neuron	Up
3.05821e-15	0.809977	0.346	0.19	4.96807e-11	CAMK2D	Neuron	Up
5.51888e-10	0.791901	0.171	0.08	8.96542e-06	GFRA2	Neuron	Up
6.23176e-12	0.779184	0.205	0.094	1.01235e-07	PPFIBP1	Neuron	Up
1.6311e-09	0.778697	0.117	0.043	2.64972e-05	CAST	Neuron	Up
1.23999e-07	0.758659	0.107	0.044	0.00201437	KIF5B	Neuron	Up
1.28238e-09	0.747511	0.122	0.045	2.08322e-05	KANK1	Neuron	Up
3.42552e-16	0.744302	0.376	0.207	5.56476e-12	RABGAP1L	Neuron	Up
2.27265e-09	0.731409	0.178	0.086	3.69192e-05	MTHFD1L	Neuron	Up
3.73622e-24	0.717167	0.609	0.369	6.06948e-20	ENSMFAG00000044069	Neuron	Up
1.98954e-08	0.714097	0.117	0.047	0.000323201	OGDH	Neuron	Up
3.21235e-10	0.701633	0.222	0.114	5.21847e-06	COL18A1	Neuron	Up
3.05752e-07	0.687932	0.264	0.173	0.00496694	SLIT2	Neuron	Up
1.48251e-08	0.687387	0.111	0.043	0.000240834	PLD1	Neuron	Up
2.74694e-09	0.686348	0.171	0.08	4.46241e-05	PRKG1	Neuron	Up
2.53831e-14	0.671153	0.444	0.284	4.12349e-10	LGI4	Neuron	Up
3.02308e-06	0.669077	0.212	0.136	0.0491099	GALNT2	Neuron	Up
5.75666e-08	0.658506	0.454	0.352	0.00093517	KCNQ5	Neuron	Up
7.14478e-11	0.654265	0.347	0.22	1.16067e-06	KHDRBS3	Neuron	Up
1.43165e-07	0.650468	0.105	0.042	0.00232571	ENSMFAG00000024346	Neuron	Up
1.04967e-06	0.642223	0.309	0.219	0.017052	VWA3B	Neuron	Up
2.91397e-19	0.636744	0.696	0.51	4.73375e-15	COLEC12	Neuron	Up
2.89564e-10	0.635428	0.196	0.093	4.70397e-06	GSN	Neuron	Up
1.448e-06	0.626231	0.468	0.393	0.0235228	PDE7B	Neuron	Up
1.12988e-11	0.606531	0.402	0.25	1.83549e-07	RBPMS	Neuron	Up
3.3718e-21	0.601979	0.757	0.578	5.47748e-17	NCOR1	Neuron	Up
1.82586e-06	0.598684	0.291	0.202	0.0296611	POLR2F	Neuron	Up
8.19932e-08	0.582667	0.287	0.188	0.00133198	EDIL3	Neuron	Up
7.98e-07	0.581802	0.114	0.051	0.0129635	MAST4	Neuron	Up
8.59688e-07	0.563028	0.123	0.058	0.0139656	PCMTD1	Neuron	Up
5.64415e-09	0.561608	0.194	0.097	9.16892e-05	PSD3	Neuron	Up
8.58716e-24	0.558341	0.867	0.658	1.39498e-19	DLG2	Neuron	Up
5.4867e-08	0.543316	0.164	0.083	0.000891314	ARHGAP26	Neuron	Up
8.79192e-09	0.54211	0.427	0.312	0.000142825	SH3PXD2A	Neuron	Up
1.88258e-07	0.540615	0.539	0.445	0.00305825	SIPA1L2	Neuron	Up
3.30028e-07	0.537922	0.248	0.155	0.0053613	OSBPL9	Neuron	Up
6.39526e-10	0.519159	0.642	0.536	1.03891e-05	KLHL29	Neuron	Up
2.80736e-06	0.517528	0.13	0.066	0.0456055	ENSMFAG00000000196	Neuron	Up
2.10383e-06	0.508125	0.439	0.346	0.0341767	CYP7B1	Neuron	Up
1.76659e-16	0.501969	0.703	0.479	2.86983e-12	ABLIM1	Neuron	Up
2.29878e-07	0.499275	0.443	0.335	0.00373436	PCDHGA4	Neuron	Up
5.78458e-16	0.469516	0.839	0.733	9.39705e-12	AGAP1	Neuron	Up
2.46873e-07	0.440157	0.523	0.425	0.00401045	DOCK1	Neuron	Up
5.43027e-07	0.435095	0.212	0.121	0.00882147	PTPRM	Neuron	Up
5.47313e-10	0.41056	0.831	0.777	8.89111e-06	FIGN	Neuron	Up
3.22636e-07	0.394923	0.268	0.166	0.00524123	ARHGEF12	Neuron	Up
3.35891e-51	-2.37616	0.015	0.261	5.45655e-47	ADARB2	Neuron	Down
2.83861e-27	-2.1166	0.014	0.154	4.61132e-23	GALNTL6	Neuron	Down
5.02678e-61	-1.83407	0.13	0.483	8.166e-57	LRFN5	Neuron	Down
4.43711e-31	-1.66393	0.056	0.251	7.20809e-27	GPM6A	Neuron	Down
2.65309e-32	-1.23644	0.355	0.596	4.30995e-28	MACROD2	Neuron	Down
8.89715e-23	-1.17851	0.245	0.439	1.44534e-18	KIAA1217	Neuron	Down
3.57375e-23	-1.08481	0.176	0.378	5.80555e-19	NCAM2	Neuron	Down
1.73519e-13	-0.983572	0.086	0.204	2.81882e-09	RALGPS2	Neuron	Down
6.69815e-13	-0.97254	0.086	0.203	1.08812e-08	TRHDE	Neuron	Down
6.15571e-16	-0.965295	0.169	0.323	9.99995e-12	DTNA	Neuron	Down
1.35879e-09	-0.945329	0.032	0.101	2.20735e-05	HS3ST3A1	Neuron	Down
7.4633e-12	-0.944624	0.041	0.129	1.21241e-07	FBXO32	Neuron	Down
4.93033e-12	-0.94429	0.12	0.239	8.00932e-08	PPFIA2	Neuron	Down
8.68587e-15	-0.924111	0.155	0.301	1.41102e-10	SPARCL1	Neuron	Down
3.03494e-11	-0.915243	0.092	0.202	4.93027e-07	ENSMFAG00000005812	Neuron	Down
4.81873e-15	-0.865732	0.19	0.344	7.82802e-11	FKBP5	Neuron	Down
5.25774e-11	-0.863426	0.092	0.199	8.5412e-07	ACSM3	Neuron	Down
5.009e-36	-0.845369	0.582	0.773	8.13711e-32	ABCA8	Neuron	Down
8.23467e-08	-0.794261	0.057	0.129	0.00133772	APOE	Neuron	Down
3.75492e-10	-0.780304	0.101	0.206	6.09987e-06	SLC5A7	Neuron	Down
4.85265e-18	-0.738801	0.417	0.594	7.88313e-14	NEGR1	Neuron	Down
4.82113e-08	-0.724575	0.087	0.17	0.000783193	EIF2AK2	Neuron	Down
4.31777e-08	-0.716109	0.093	0.18	0.000701422	RPS6KA5	Neuron	Down
2.7187e-09	-0.714263	0.146	0.254	4.41652e-05	LHFPL6	Neuron	Down
6.41009e-10	-0.706443	0.206	0.328	1.04132e-05	ITGA1	Neuron	Down
2.15351e-08	-0.699879	0.134	0.232	0.000349837	EFR3B	Neuron	Down
3.86964e-07	-0.693498	0.063	0.133	0.00628623	GNAL	Neuron	Down
3.16468e-07	-0.684701	0.048	0.113	0.00514103	FSTL1	Neuron	Down
1.33621e-06	-0.679218	0.091	0.165	0.0217068	COL28A1	Neuron	Down
6.32849e-09	-0.676911	0.134	0.237	0.000102806	MEGF9	Neuron	Down
1.56663e-06	-0.671579	0.07	0.136	0.0254499	LIFR	Neuron	Down
2.88716e-07	-0.66764	0.089	0.169	0.0046902	ARRDC3	Neuron	Down
2.83008e-08	-0.666123	0.046	0.117	0.000459747	COL3A1	Neuron	Down
5.88541e-21	-0.659004	0.441	0.654	9.56085e-17	SCN7A	Neuron	Down
5.90859e-23	-0.653731	0.675	0.813	9.5985e-19	IL1RAPL2	Neuron	Down
1.43427e-06	-0.64339	0.104	0.181	0.0232997	WDR72	Neuron	Down
4.48055e-17	-0.635721	0.571	0.714	7.27865e-13	CADM2	Neuron	Down
1.1996e-06	-0.633659	0.131	0.215	0.0194875	MYRIP	Neuron	Down
1.31715e-06	-0.618474	0.064	0.131	0.0213972	ENSMFAG00000042105	Neuron	Down
1.3992e-06	-0.602418	0.267	0.362	0.02273	PLPP1	Neuron	Down
5.68747e-12	-0.600962	0.342	0.496	9.2393e-08	ARHGEF26	Neuron	Down
8.10092e-07	-0.588881	0.173	0.264	0.0131599	ITGB4	Neuron	Down
1.27344e-09	-0.588694	0.098	0.2	2.0687e-05	SHISA9	Neuron	Down
1.40523e-07	-0.5832	0.203	0.304	0.0022828	ZBTB16	Neuron	Down
1.23044e-10	-0.558438	0.401	0.531	1.99885e-06	ARAP2	Neuron	Down
6.24999e-09	-0.554979	0.434	0.557	0.000101531	NLGN1	Neuron	Down
2.17406e-15	-0.536413	0.714	0.81	3.53175e-11	ADGRB3	Neuron	Down
6.92674e-07	-0.529932	0.098	0.179	0.0112525	ABCA6	Neuron	Down
2.10975e-07	-0.521882	0.182	0.285	0.00342729	ERBIN	Neuron	Down
2.2197e-07	-0.511393	0.327	0.431	0.0036059	NFIA	Neuron	Down
1.33412e-06	-0.509594	0.259	0.358	0.0216727	FMNL2	Neuron	Down
3.7793e-12	-0.505145	0.545	0.668	6.13948e-08	DGKG	Neuron	Down
1.08941e-06	-0.485939	0.216	0.316	0.0176975	ATF7IP	Neuron	Down
2.85726e-08	-0.473297	0.432	0.538	0.000464162	WSB1	Neuron	Down
2.19735e-07	-0.460763	0.3	0.409	0.0035696	P3H2	Neuron	Down
1.86301e-09	-0.400109	0.59	0.709	3.02645e-05	RBMS3	Neuron	Down
1.50864e-12	-0.388831	0.848	0.899	2.45079e-08	ANK3	Neuron	Down
2.57776e-25	-0.383581	0.993	0.993	4.18756e-21	NRXN1	Neuron	Down

## Sheet: EC
Differentially Expressed Genes (DEGs) of EC were Identified by Function "FindMarkers" of Seurat R Package Using 'Wilcox' Method.
The column name annotation: avg_log2FC (average log2 fold change); p_val (p_value); p_val_adj (Bonferroni corrected p_value).
p_val	avg_log2FC	pct.1	pct.2	p_val_adj	gene	cell type	regulation
1.86571e-170	1.98515	0.64	0.414	3.03084e-166	IFI27	EC	Up
2.50842e-54	1.32988	0.2	0.079	4.07492e-50	SLC2A14	EC	Up
1.07557e-66	1.2983	0.146	0.035	1.74726e-62	GUCY1A1	EC	Up
1.89756e-61	1.22528	0.173	0.054	3.08258e-57	NR4A1	EC	Up
1.23824e-48	1.05897	0.154	0.053	2.01153e-44	EYA1	EC	Up
8.04263e-58	1.05729	0.126	0.029	1.30652e-53	SLC8A1	EC	Up
3.10167e-61	1.04646	0.155	0.043	5.03866e-57	ENSMFAG00000045172	EC	Up
1.53971e-33	1.04156	0.136	0.055	2.50126e-29	PCSK5	EC	Up
1.74011e-50	0.993534	0.101	0.021	2.82681e-46	TRIML2	EC	Up
4.94008e-37	0.963672	0.173	0.077	8.02516e-33	CPAMD8	EC	Up
4.90644e-57	0.932047	0.155	0.046	7.97052e-53	CSRNP2	EC	Up
6.3659e-32	0.879252	0.133	0.054	1.03414e-27	CSMD1	EC	Up
4.1288e-66	0.850226	0.419	0.231	6.70723e-62	PDLIM5	EC	Up
1.24338e-58	0.77921	0.644	0.482	2.01988e-54	VWF	EC	Up
6.12952e-39	0.749198	0.175	0.074	9.95741e-35	ENSMFAG00000047060	EC	Up
1.546e-37	0.721792	0.267	0.144	2.51147e-33	ANO2	EC	Up
5.58521e-30	0.713832	0.168	0.08	9.07317e-26	SPECC1	EC	Up
7.99052e-24	0.702759	0.118	0.052	1.29806e-19	ENSMFAG00000031907	EC	Up
1.84048e-17	0.700695	0.165	0.099	2.98985e-13	THSD7A	EC	Up
2.28179e-35	0.694442	0.213	0.106	3.70676e-31	BHLHE40	EC	Up
1.53129e-18	0.687185	0.137	0.075	2.48759e-14	GNAL	EC	Up
9.56419e-39	0.680997	0.842	0.797	1.5537e-34	ARL15	EC	Up
2.98408e-16	0.663531	0.146	0.085	4.84763e-12	AMD1	EC	Up
4.2569e-21	0.659689	0.143	0.075	6.91533e-17	MEOX1	EC	Up
5.89587e-24	0.652558	0.23	0.138	9.57784e-20	PPM1H	EC	Up
6.20603e-24	0.650034	0.15	0.076	1.00817e-19	GRAMD1B	EC	Up
4.15057e-26	0.622967	0.129	0.057	6.7426e-22	KANK4	EC	Up
3.54903e-27	0.62007	0.147	0.069	5.7654e-23	PLD1	EC	Up
1.95305e-22	0.617444	0.153	0.08	3.17273e-18	ENSMFAG00000042071	EC	Up
1.15828e-24	0.595553	0.105	0.043	1.88163e-20	ENSMFAG00000000927	EC	Up
3.47627e-18	0.587086	0.102	0.049	5.6472e-14	WARS	EC	Up
7.1123e-19	0.575174	0.163	0.093	1.15539e-14	GABRG3	EC	Up
1.04195e-20	0.567675	0.124	0.061	1.69265e-16	ATP2A2	EC	Up
1.04803e-18	0.564301	0.143	0.078	1.70252e-14	CAMK1D	EC	Up
1.0323e-15	0.557191	0.197	0.128	1.67697e-11	LRRC36	EC	Up
3.24884e-31	0.554231	0.438	0.307	5.27774e-27	NEBL	EC	Up
3.0532e-15	0.551914	0.104	0.055	4.95992e-11	MFGE8	EC	Up
1.79573e-18	0.548681	0.245	0.163	2.91717e-14	PDE10A	EC	Up
3.00658e-13	0.546672	0.137	0.084	4.88419e-09	SLCO3A1	EC	Up
6.26845e-20	0.534788	0.221	0.137	1.01831e-15	SAMD4A	EC	Up
6.09524e-14	0.532961	0.291	0.218	9.90171e-10	PDE4D	EC	Up
6.46423e-18	0.532859	0.189	0.115	1.05011e-13	DLL4	EC	Up
9.02745e-21	0.524574	0.22	0.135	1.46651e-16	MCTP1	EC	Up
1.04815e-27	0.523817	0.369	0.247	1.70272e-23	GALNT18	EC	Up
1.22297e-30	0.516837	0.517	0.392	1.98671e-26	PLCB4	EC	Up
3.60405e-08	0.507139	0.152	0.11	0.000585478	ENSMFAG00000046969	EC	Up
4.81582e-16	0.504691	0.128	0.071	7.8233e-12	PLCG2	EC	Up
3.88707e-14	0.498108	0.151	0.093	6.31454e-10	BCR	EC	Up
8.45316e-80	0.497421	0.915	0.799	1.37322e-75	KIAA0355	EC	Up
2.00749e-20	0.495501	0.36	0.259	3.26117e-16	RNF125	EC	Up
1.28261e-16	0.493626	0.182	0.112	2.08359e-12	ITPR3	EC	Up
1.097e-10	0.491204	0.136	0.088	1.78207e-06	SAT1	EC	Up
3.16659e-14	0.489895	0.322	0.243	5.14413e-10	ADAMTS9	EC	Up
9.53094e-15	0.487437	0.185	0.119	1.5483e-10	MYRIP	EC	Up
5.97538e-15	0.473784	0.195	0.127	9.707e-11	ENSMFAG00000031459	EC	Up
1.08011e-20	0.472501	0.253	0.161	1.75464e-16	SULF2	EC	Up
1.00323e-19	0.467525	0.163	0.091	1.62974e-15	SMAD6	EC	Up
1.80608e-13	0.466705	0.134	0.081	2.93397e-09	NHSL2	EC	Up
1.91189e-15	0.466515	0.23	0.155	3.10587e-11	IGFBP7	EC	Up
6.78989e-37	0.461104	0.764	0.668	1.10302e-32	COLEC12	EC	Up
5.47074e-24	0.457606	0.391	0.277	8.88722e-20	CAMK2D	EC	Up
2.45446e-20	0.451141	0.352	0.252	3.98726e-16	DIAPH2	EC	Up
1.83593e-11	0.449873	0.22	0.158	2.98248e-07	CDK19	EC	Up
1.05713e-20	0.449385	0.204	0.12	1.71731e-16	PHACTR1	EC	Up
7.64191e-13	0.446419	0.281	0.209	1.24143e-08	DENND1A	EC	Up
6.07888e-16	0.445159	0.149	0.086	9.87514e-12	ATL2	EC	Up
2.14338e-11	0.444068	0.121	0.074	3.48192e-07	PDGFD	EC	Up
2.00762e-06	0.443247	0.208	0.164	0.0326138	HES1	EC	Up
1.16639e-22	0.43972	0.386	0.277	1.89481e-18	MAST4	EC	Up
2.84903e-20	0.432424	0.351	0.245	4.62824e-16	DUSP1	EC	Up
4.64511e-15	0.428596	0.375	0.29	7.54598e-11	CMIP	EC	Up
9.78371e-13	0.421273	0.454	0.386	1.58936e-08	RAMP3	EC	Up
1.17711e-17	0.420062	0.108	0.053	1.91222e-13	TBC1D2	EC	Up
1.46444e-15	0.414081	0.557	0.482	2.37898e-11	DLGAP2	EC	Up
5.53597e-13	0.413439	0.186	0.123	8.99318e-09	NPDC1	EC	Up
7.64686e-15	0.412138	0.135	0.078	1.24223e-10	FAM89A	EC	Up
1.03362e-09	0.401212	0.1	0.061	1.67911e-05	PPP2R3A	EC	Up
8.27883e-10	0.39976	0.145	0.097	1.3449e-05	IL4R	EC	Up
6.26585e-13	0.398267	0.222	0.153	1.01789e-08	FRMD4B	EC	Up
8.89933e-09	0.396692	0.12	0.079	0.00014457	KCTD15	EC	Up
1.44772e-18	0.395807	0.434	0.329	2.35182e-14	GRK5	EC	Up
8.80457e-11	0.393363	0.115	0.07	1.4303e-06	SMAD7	EC	Up
4.99501e-16	0.386313	0.416	0.319	8.1144e-12	FGD5	EC	Up
1.66793e-08	0.379663	0.11	0.071	0.000270956	GABBR1	EC	Up
2.02968e-14	0.379611	0.366	0.279	3.29721e-10	MRTFB	EC	Up
4.49726e-11	0.379279	0.147	0.095	7.30579e-07	MAST2	EC	Up
1.32165e-11	0.378734	0.137	0.087	2.14702e-07	CACNA1E	EC	Up
1.18071e-15	0.37692	0.145	0.083	1.91806e-11	STX3	EC	Up
2.1011e-15	0.37403	0.33	0.24	3.41324e-11	SIK3	EC	Up
5.62372e-16	0.368816	0.247	0.164	9.13573e-12	HIF3A	EC	Up
2.60751e-10	0.364261	0.119	0.074	4.2359e-06	ABHD3	EC	Up
1.52628e-10	0.363059	0.269	0.202	2.47944e-06	MYH9	EC	Up
2.98451e-10	0.362829	0.181	0.125	4.84834e-06	BCL2	EC	Up
1.95524e-10	0.361034	0.115	0.071	3.17628e-06	TRPM4	EC	Up
2.02163e-10	0.360486	0.1	0.059	3.28415e-06	PPA1	EC	Up
3.19338e-47	0.35345	0.935	0.793	5.18764e-43	SLC24A3	EC	Up
2.85275e-12	0.348916	0.112	0.065	4.6343e-08	GTF2A1L	EC	Up
8.28928e-08	0.347245	0.232	0.179	0.00134659	GNAS	EC	Up
1.47291e-15	0.346594	0.137	0.077	2.39275e-11	PDE1C	EC	Up
2.16843e-34	0.340201	0.899	0.801	3.52262e-30	DLG2	EC	Up
1.24819e-10	0.339706	0.177	0.12	2.02769e-06	EEF2K	EC	Up
2.69186e-11	0.33896	0.281	0.21	4.37293e-07	FLNB	EC	Up
2.95492e-10	0.338708	0.621	0.557	4.80027e-06	PDZD2	EC	Up
2.4543e-10	0.337314	0.265	0.199	3.98701e-06	EPHA4	EC	Up
5.61098e-07	0.336782	0.153	0.112	0.00911503	DHRS7B	EC	Up
6.70914e-10	0.334864	0.12	0.076	1.0899e-05	VEGFA	EC	Up
1.94916e-08	0.334717	0.141	0.096	0.00031664	TMEM131L	EC	Up
8.93146e-15	0.33439	0.319	0.234	1.45092e-10	TPK1	EC	Up
2.72133e-14	0.331949	0.357	0.269	4.42079e-10	SPTAN1	EC	Up
1.61413e-08	0.327091	0.182	0.133	0.000262216	GAB1	EC	Up
2.98818e-08	0.32511	0.29	0.232	0.00048543	NXN	EC	Up
3.17022e-12	0.323213	0.317	0.237	5.15002e-08	RSRP1	EC	Up
4.52394e-09	0.321243	0.276	0.215	7.34915e-05	PALMD	EC	Up
9.96972e-08	0.318688	0.177	0.13	0.00161958	ARID5B	EC	Up
4.16305e-09	0.316943	0.177	0.125	6.76288e-05	TBC1D1	EC	Up
4.44172e-09	0.316809	0.145	0.099	7.21557e-05	CSGALNACT1	EC	Up
4.47829e-07	0.314096	0.212	0.164	0.00727498	RGS3	EC	Up
7.46772e-10	0.312906	0.281	0.215	1.21313e-05	TSHZ3	EC	Up
3.47322e-07	0.310222	0.139	0.099	0.00564225	EPB41L3	EC	Up
9.94849e-09	0.308736	0.34	0.276	0.000161613	BACE2	EC	Up
3.03997e-06	0.30764	0.108	0.076	0.0493844	LOXL2	EC	Up
1.60494e-09	0.306215	0.204	0.146	2.60723e-05	PRKN	EC	Up
3.95826e-09	0.301989	0.436	0.371	6.43019e-05	PALM	EC	Up
3.3992e-08	0.301929	0.186	0.136	0.0005522	CAMK2G	EC	Up
1.01545e-10	0.29976	0.404	0.326	1.6496e-06	AAK1	EC	Up
3.11846e-07	0.297667	0.271	0.216	0.00506595	EVA1C	EC	Up
2.16472e-07	0.297654	0.214	0.164	0.00351659	SPOCK2	EC	Up
4.06097e-07	0.29764	0.179	0.134	0.00659704	PDE7B	EC	Up
9.55006e-10	0.296198	0.334	0.263	1.55141e-05	LRRFIP1	EC	Up
1.70137e-07	0.296008	0.459	0.398	0.00276387	HIP1	EC	Up
5.85243e-07	0.295536	0.115	0.079	0.00950727	SCARB1	EC	Up
1.84313e-07	0.293221	0.203	0.154	0.00299416	ST3GAL2	EC	Up
2.5303e-06	0.29256	0.107	0.074	0.0411048	MACROD2	EC	Up
1.02375e-08	0.291878	0.479	0.415	0.000166308	TRIM58	EC	Up
6.81954e-07	0.290163	0.112	0.077	0.0110783	MFHAS1	EC	Up
3.04392e-06	0.28915	0.233	0.188	0.0494484	VEGFC	EC	Up
2.44954e-08	0.289075	0.108	0.07	0.000397929	SPAG16	EC	Up
1.09611e-08	0.287486	0.119	0.077	0.000178064	ATP13A3	EC	Up
1.29015e-09	0.286392	0.165	0.112	2.09585e-05	CAST	EC	Up
2.52441e-07	0.286072	0.28	0.227	0.00410091	FCN3	EC	Up
2.32657e-08	0.285894	0.652	0.607	0.000377951	BMPR2	EC	Up
2.99268e-09	0.281447	0.463	0.391	4.86161e-05	HEG1	EC	Up
2.70705e-07	0.279125	0.185	0.138	0.0043976	MLLT3	EC	Up
4.70369e-07	0.278453	0.213	0.165	0.00764114	SIPA1L2	EC	Up
1.14461e-07	0.275904	0.126	0.086	0.00185942	TGFB1	EC	Up
7.06118e-09	0.274889	0.267	0.203	0.000114709	AARS	EC	Up
1.87906e-08	0.27446	0.215	0.16	0.000305253	NBEA	EC	Up
4.81028e-10	0.272588	0.341	0.269	7.8143e-06	CCSER1	EC	Up
1.40763e-14	0.270464	0.797	0.746	2.2867e-10	NCOR1	EC	Up
4.79387e-09	0.26949	0.278	0.215	7.78764e-05	UBE2E2	EC	Up
2.33367e-08	0.267435	0.445	0.38	0.000379105	MBNL1	EC	Up
1.2065e-08	0.265412	0.133	0.089	0.000195996	LIFR	EC	Up
2.90963e-06	0.26532	0.166	0.125	0.047267	FOXK1	EC	Up
1.94549e-08	0.264053	0.267	0.207	0.000316044	TANC2	EC	Up
1.76053e-06	0.263826	0.249	0.199	0.0285999	TBC1D16	EC	Up
3.44229e-09	0.262633	0.138	0.092	5.592e-05	CEMIP2	EC	Up
2.53054e-07	0.262246	0.734	0.697	0.00411087	EGFL7	EC	Up
1.75729e-06	0.25766	0.119	0.084	0.0285471	MAMLD1	EC	Up
2.3428e-06	0.253086	0.158	0.118	0.0380588	LPCAT3	EC	Up
3.68698e-07	0.250751	0.143	0.103	0.0059895	ARHGAP1	EC	Up
0	-1.83245	0.356	0.766	0	GPC5	EC	Down
5.07978e-85	-1.5736	0.012	0.154	8.2521e-81	RBM20	EC	Down
1.86305e-47	-1.05742	0.066	0.184	3.02652e-43	MYL2	EC	Down
6.19039e-48	-0.868407	0.087	0.218	1.00563e-43	ATP6	EC	Down
6.20852e-37	-0.858187	0.121	0.239	1.00857e-32	DDIT4	EC	Down
6.9024e-32	-0.815224	0.067	0.158	1.1213e-27	IFI44L	EC	Down
7.74927e-20	-0.790886	0.051	0.112	1.25887e-15	EDNRB	EC	Down
4.00222e-29	-0.785211	0.044	0.122	6.50161e-25	NNMT	EC	Down
1.94217e-26	-0.744997	0.093	0.184	3.15506e-22	CD320	EC	Down
1.32325e-24	-0.73608	0.099	0.183	2.14962e-20	SRSF10	EC	Down
3.34468e-23	-0.72826	0.084	0.163	5.43344e-19	PER3	EC	Down
1.71159e-26	-0.708162	0.179	0.279	2.78048e-22	EIF2AK2	EC	Down
5.90984e-85	-0.707789	0.599	0.757	9.60053e-81	ZBTB16	EC	Down
2.54131e-57	-0.700773	0.292	0.47	4.12835e-53	COX3	EC	Down
7.15915e-21	-0.66741	0.076	0.148	1.163e-16	EPSTI1	EC	Down
3.06464e-20	-0.665786	0.11	0.189	4.97851e-16	DDX58	EC	Down
1.76842e-37	-0.657764	0.201	0.34	2.87279e-33	RGCC	EC	Down
2.34431e-32	-0.644569	0.315	0.438	3.80834e-28	LDLRAD4	EC	Down
3.2871e-18	-0.640966	0.088	0.156	5.3399e-14	HERC6	EC	Down
5.2265e-23	-0.6394	0.161	0.251	8.49045e-19	ENSMFAG00000043121	EC	Down
3.22732e-15	-0.618976	0.084	0.143	5.24279e-11	COL6A2	EC	Down
3.43313e-36	-0.593987	0.417	0.55	5.57713e-32	HDAC9	EC	Down
1.02917e-64	-0.5431	0.73	0.833	1.67189e-60	KALRN	EC	Down
4.63805e-16	-0.538646	0.181	0.258	7.53451e-12	SPRED2	EC	Down
6.09866e-13	-0.536422	0.112	0.169	9.90728e-09	CNOT2	EC	Down
2.28777e-19	-0.532454	0.209	0.298	3.71648e-15	CREB5	EC	Down
9.73684e-17	-0.530761	0.399	0.473	1.58175e-12	LAMA2	EC	Down
4.66879e-30	-0.528562	0.452	0.558	7.58445e-26	EPB41L2	EC	Down
2.70619e-11	-0.528456	0.261	0.32	4.3962e-07	CHST11	EC	Down
1.26155e-11	-0.52747	0.079	0.128	2.04939e-07	FAM53B	EC	Down
1.98803e-14	-0.525656	0.101	0.163	3.22956e-10	NREP	EC	Down
2.08289e-11	-0.525456	0.08	0.128	3.38365e-07	DDX60	EC	Down
1.6256e-13	-0.506843	0.092	0.15	2.64079e-09	ENSMFAG00000032685	EC	Down
1.6746e-15	-0.501303	0.08	0.141	2.72039e-11	TSPAN18	EC	Down
8.34487e-09	-0.497038	0.113	0.156	0.000135562	SPARC	EC	Down
3.54757e-23	-0.495771	0.331	0.437	5.76304e-19	TXNIP	EC	Down
2.23938e-21	-0.49505	0.348	0.445	3.63787e-17	KLF12	EC	Down
1.24162e-10	-0.493345	0.097	0.147	2.01701e-06	CXCL12	EC	Down
2.83732e-14	-0.492413	0.239	0.311	4.60923e-10	ARHGAP18	EC	Down
1.14582e-07	-0.484837	0.109	0.151	0.00186138	THSD4	EC	Down
7.71789e-12	-0.480547	0.079	0.13	1.25377e-07	HLA-DPA1	EC	Down
8.87227e-20	-0.477774	0.138	0.225	1.4413e-15	CNN3	EC	Down
6.99534e-23	-0.474497	0.13	0.225	1.13639e-18	CYTB	EC	Down
6.18729e-19	-0.472455	0.307	0.402	1.00513e-14	EML1	EC	Down
1.20114e-08	-0.469425	0.102	0.144	0.000195124	ENSMFAG00000000580	EC	Down
5.69782e-44	-0.468198	0.669	0.772	9.25611e-40	RASAL2	EC	Down
1.25399e-09	-0.459785	0.161	0.213	2.03711e-05	MSRA	EC	Down
1.84424e-33	-0.457888	0.458	0.594	2.99597e-29	HECW2	EC	Down
1.54655e-13	-0.452478	0.199	0.27	2.51237e-09	CPNE8	EC	Down
1.63097e-13	-0.452429	0.052	0.101	2.64951e-09	SGSM2	EC	Down
2.11363e-09	-0.452282	0.143	0.193	3.43359e-05	ST8SIA4	EC	Down
8.37027e-15	-0.449703	0.313	0.389	1.35975e-10	ZDHHC14	EC	Down
1.86421e-09	-0.449365	0.088	0.132	3.02841e-05	SLC44A1	EC	Down
8.10901e-12	-0.445283	0.06	0.107	1.31731e-07	MT1X	EC	Down
2.79544e-08	-0.442346	0.102	0.144	0.00045412	SCD5	EC	Down
2.72784e-08	-0.439969	0.231	0.285	0.000443137	GRIN2A	EC	Down
2.24951e-09	-0.434335	0.103	0.15	3.65433e-05	NAV3	EC	Down
2.84343e-21	-0.433838	0.509	0.597	4.61916e-17	ABLIM3	EC	Down
1.59277e-11	-0.431815	0.198	0.261	2.58746e-07	CALCRL	EC	Down
7.35892e-20	-0.426618	0.118	0.203	1.19546e-15	ND4	EC	Down
3.94462e-14	-0.426535	0.321	0.392	6.40804e-10	PPFIBP1	EC	Down
1.05847e-14	-0.425791	0.284	0.36	1.71948e-10	FRY	EC	Down
3.24407e-08	-0.419967	0.178	0.227	0.000527	FMNL2	EC	Down
8.47677e-13	-0.414201	0.244	0.312	1.37705e-08	CTNNAL1	EC	Down
1.10789e-10	-0.41404	0.265	0.325	1.79977e-06	RNF213	EC	Down
2.79548e-13	-0.412904	0.293	0.365	4.54126e-09	DISP1	EC	Down
4.70742e-08	-0.412025	0.179	0.226	0.000764721	LRRC8C	EC	Down
1.70257e-08	-0.405952	0.123	0.169	0.000276583	PARP14	EC	Down
5.04838e-13	-0.402502	0.154	0.222	8.20109e-09	BTNL9	EC	Down
5.43428e-11	-0.398731	0.24	0.302	8.82799e-07	RASGRP3	EC	Down
5.27779e-12	-0.398435	0.136	0.199	8.57376e-08	ENSMFAG00000037524	EC	Down
2.62553e-14	-0.383911	0.256	0.331	4.26517e-10	TRIM22	EC	Down
4.86643e-08	-0.381215	0.089	0.129	0.000790551	ALS2CL	EC	Down
1.87932e-06	-0.380526	0.139	0.178	0.0305295	KIAA1551	EC	Down
2.26196e-10	-0.380361	0.14	0.196	3.67455e-06	PER1	EC	Down
3.47346e-08	-0.378457	0.072	0.111	0.000564263	HLA-DPB1	EC	Down
6.10382e-08	-0.376261	0.156	0.203	0.000991566	PDE9A	EC	Down
1.42232e-08	-0.37366	0.083	0.125	0.000231057	LNX1	EC	Down
6.14161e-08	-0.372553	0.131	0.178	0.000997705	PELI2	EC	Down
2.39487e-08	-0.371595	0.159	0.207	0.000389046	SMCHD1	EC	Down
6.22809e-22	-0.37029	0.613	0.696	1.01175e-17	TACC1	EC	Down
1.56919e-08	-0.369974	0.19	0.241	0.000254914	PHLPP1	EC	Down
6.86987e-12	-0.366866	0.238	0.304	1.11601e-07	DAB2	EC	Down
9.01088e-42	-0.364929	0.877	0.913	1.46382e-37	PTPRG	EC	Down
1.07129e-13	-0.362321	0.352	0.424	1.74031e-09	HLA-E	EC	Down
1.36748e-10	-0.36043	0.399	0.461	2.22147e-06	MYO10	EC	Down
4.0607e-20	-0.359312	0.544	0.632	6.5966e-16	LARGE1	EC	Down
9.75371e-09	-0.354595	0.214	0.267	0.000158449	NETO2	EC	Down
1.62711e-06	-0.354093	0.122	0.159	0.0264323	ABO	EC	Down
6.36887e-09	-0.341637	0.404	0.446	0.000103462	IFI16	EC	Down
2.48028e-06	-0.33801	0.172	0.211	0.0402921	FAM171A1	EC	Down
2.03762e-06	-0.336307	0.072	0.105	0.0331011	ADD3	EC	Down
9.69255e-08	-0.335188	0.105	0.147	0.00157455	DENND2A	EC	Down
3.3974e-11	-0.334334	0.372	0.439	5.51908e-07	LHFPL6	EC	Down
2.04044e-09	-0.333721	0.317	0.371	3.3147e-05	SUSD6	EC	Down
1.78035e-07	-0.331966	0.302	0.349	0.00289218	JARID2	EC	Down
9.93655e-20	-0.330864	0.572	0.66	1.61419e-15	ADGRF5	EC	Down
9.89512e-13	-0.328021	0.469	0.534	1.60746e-08	CD74	EC	Down
2.4582e-07	-0.327302	0.102	0.144	0.00399335	MYH7	EC	Down
4.57668e-12	-0.321962	0.432	0.497	7.43482e-08	GRB10	EC	Down
7.0871e-07	-0.320776	0.07	0.103	0.011513	APOD	EC	Down
1.81475e-08	-0.319721	0.339	0.388	0.000294807	MTUS1	EC	Down
8.57849e-13	-0.319687	0.537	0.604	1.39358e-08	ENG	EC	Down
1.44015e-07	-0.318019	0.124	0.169	0.00233953	SOBP	EC	Down
7.89011e-08	-0.315708	0.094	0.136	0.00128175	LPL	EC	Down
2.56456e-08	-0.313965	0.208	0.261	0.000416612	TMEM44	EC	Down
8.84872e-07	-0.312396	0.279	0.322	0.0143748	TNS1	EC	Down
8.10612e-16	-0.311044	0.49	0.574	1.31684e-11	ENSMFAG00000044769	EC	Down
2.9475e-13	-0.308774	0.466	0.534	4.78821e-09	CD36	EC	Down
1.34558e-06	-0.308489	0.096	0.132	0.0218589	TTC33	EC	Down
1.86534e-10	-0.308269	0.394	0.451	3.03024e-06	NCOA3	EC	Down
5.78871e-08	-0.306725	0.281	0.334	0.000940375	GBE1	EC	Down
9.77054e-07	-0.304782	0.105	0.143	0.0158722	NOSTRIN	EC	Down
1.59209e-06	-0.30388	0.248	0.291	0.0258634	ACER3	EC	Down
2.05634e-11	-0.299801	0.445	0.502	3.34052e-07	WSB1	EC	Down
3.44238e-09	-0.295862	0.358	0.414	5.59214e-05	PPP3CC	EC	Down
3.90338e-08	-0.293622	0.422	0.47	0.000634104	F8	EC	Down
2.27377e-12	-0.28493	0.506	0.571	3.69374e-08	ADGRL4	EC	Down
1.81953e-07	-0.283725	0.424	0.471	0.00295583	CCNY	EC	Down
3.23558e-07	-0.282112	0.306	0.353	0.00525621	RBMS2	EC	Down
1.34653e-09	-0.272054	0.43	0.49	2.18743e-05	PRKCE	EC	Down
9.86145e-07	-0.265822	0.415	0.467	0.0160199	SH2D3C	EC	Down
8.33302e-11	-0.257946	0.722	0.753	1.3537e-06	EMCN	EC	Down
3.93063e-22	-0.256881	0.335	0.461	6.38531e-18	ENSMFAG00000041985	EC	Down
7.88441e-08	-0.25561	0.318	0.369	0.00128082	ENSMFAG00000002541	EC	Down
6.52792e-07	-0.25096	0.127	0.171	0.0106046	TENM3	EC	Down

## Sheet: NTN1+ EC
Differentially Expressed Genes (DEGs) of NTN1+ EC were Identified by Function "FindMarkers" of Seurat R Package Using 'Wilcox' Method.
The column name annotation: avg_log2FC (average log2 fold change); p_val (p_value); p_val_adj (Bonferroni corrected p_value).
p_val	avg_log2FC	pct.1	pct.2	p_val_adj	gene	cell type	regulation
1.07592e-11	1.53531	0.785	0.301	1.74783e-07	PDLIM5	NTN1+ EC	Up
1.95185e-07	0.873888	0.938	0.753	0.00317077	SLC24A3	NTN1+ EC	Up
1.30356e-06	0.698761	0.954	0.801	0.0211764	KIAA0355	NTN1+ EC	Up

## Sheet: Per
Differentially Expressed Genes (DEGs) of Per were Identified by Function "FindMarkers" of Seurat R Package Using 'Wilcox' Method.
The column name annotation: avg_log2FC (average log2 fold change); p_val (p_value); p_val_adj (Bonferroni corrected p_value).
p_val	avg_log2FC	pct.1	pct.2	p_val_adj	gene	cell type	regulation
3.53139e-93	1.94653	0.338	0.111	5.73674e-89	IFI27	Per	Up
5.18774e-46	1.39699	0.306	0.149	8.42748e-42	CREB5	Per	Up
8.73717e-34	1.39553	0.132	0.038	1.41935e-29	TNC	Per	Up
4.69782e-50	0.964902	0.399	0.216	7.6316e-46	FRMD4A	Per	Up
2.02777e-36	0.951241	0.224	0.096	3.29412e-32	ENSMFAG00000033347	Per	Up
1.07335e-41	0.936742	0.256	0.11	1.74365e-37	PDLIM5	Per	Up
2.12926e-51	0.931431	0.339	0.155	3.45898e-47	MYOM1	Per	Up
4.11848e-31	0.87759	0.238	0.115	6.69046e-27	PALLD	Per	Up
1.65789e-26	0.874668	0.192	0.089	2.69324e-22	AKAP6	Per	Up
2.71871e-130	0.85798	0.874	0.615	4.41655e-126	KIAA0355	Per	Up
9.65324e-24	0.81427	0.144	0.059	1.56817e-19	BMP5	Per	Up
6.96057e-29	0.784548	0.26	0.135	1.13075e-24	DMD	Per	Up
7.32195e-135	0.779503	0.907	0.62	1.18945e-130	SLC24A3	Per	Up
5.66904e-23	0.771466	0.14	0.058	9.20935e-19	MAST2	Per	Up
7.47254e-18	0.756498	0.151	0.075	1.21391e-13	ADAMTS1	Per	Up
8.77826e-25	0.756353	0.215	0.111	1.42603e-20	RYR2	Per	Up
9.5169e-23	0.755245	0.234	0.129	1.54602e-18	LPL	Per	Up
4.33912e-35	0.752575	0.391	0.235	7.0489e-31	CAMK2D	Per	Up
1.2829e-27	0.725651	0.234	0.118	2.08408e-23	ATP2A2	Per	Up
7.68882e-20	0.703919	0.175	0.088	1.24905e-15	ENSMFAG00000004273	Per	Up
2.74978e-18	0.703601	0.338	0.234	4.46702e-14	SAMD4A	Per	Up
1.23851e-31	0.695782	0.423	0.275	2.01196e-27	TRIM58	Per	Up
1.22361e-13	0.688456	0.107	0.052	1.98775e-09	MYOCD	Per	Up
1.37136e-16	0.64993	0.148	0.076	2.22778e-12	TBC1D1	Per	Up
1.20607e-09	0.648667	0.149	0.095	1.95926e-05	NR4A1	Per	Up
1.3769e-26	0.647725	0.257	0.136	2.23678e-22	AAK1	Per	Up
7.53622e-16	0.629659	0.107	0.047	1.22426e-11	CPEB4	Per	Up
3.02659e-15	0.620627	0.119	0.056	4.91669e-11	IQCJ-SCHIP1	Per	Up
2.96486e-12	0.620117	0.104	0.052	4.81641e-08	ERBB4	Per	Up
3.93794e-26	0.616552	0.247	0.129	6.39719e-22	SLMAP	Per	Up
3.49319e-57	0.608316	0.79	0.608	5.67468e-53	NCOR1	Per	Up
1.28884e-72	0.590804	0.89	0.715	2.09372e-68	DLG2	Per	Up
1.3395e-12	0.579423	0.113	0.058	2.17602e-08	CCSER1	Per	Up
6.31835e-16	0.576593	0.218	0.133	1.02642e-11	SORBS1	Per	Up
1.4349e-16	0.573271	0.123	0.057	2.331e-12	PSME4	Per	Up
7.36778e-27	0.556894	0.416	0.272	1.1969e-22	TPM1	Per	Up
5.01455e-16	0.548179	0.269	0.175	8.14614e-12	ACTN1	Per	Up
2.92065e-12	0.547903	0.182	0.114	4.7446e-08	CHST11	Per	Up
4.97451e-21	0.543197	0.334	0.216	8.08109e-17	LRRFIP2	Per	Up
5.61723e-14	0.539638	0.368	0.274	9.12519e-10	CSMD1	Per	Up
3.7768e-15	0.534742	0.269	0.179	6.13541e-11	FILIP1	Per	Up
2.19872e-10	0.523147	0.1	0.053	3.57182e-06	ALKAL2	Per	Up
2.23886e-12	0.521892	0.217	0.142	3.63703e-08	SGCZ	Per	Up
2.2831e-18	0.516825	0.361	0.251	3.70889e-14	NEURL1B	Per	Up
2.32309e-13	0.516585	0.231	0.151	3.77386e-09	ENSMFAG00000035790	Per	Up
1.09874e-14	0.514476	0.476	0.383	1.78491e-10	GPC6	Per	Up
3.2719e-09	0.505416	0.1	0.056	5.31519e-05	EGR1	Per	Up
1.16719e-37	0.500248	0.798	0.675	1.8961e-33	PDE3A	Per	Up
7.95323e-12	0.494764	0.336	0.259	1.292e-07	COL14A1	Per	Up
1.5983e-08	0.494491	0.112	0.068	0.000259644	CACNA1A	Per	Up
2.64183e-11	0.492713	0.176	0.11	4.29165e-07	ZNF521	Per	Up
4.63706e-12	0.492142	0.106	0.053	7.53291e-08	MITF	Per	Up
7.07236e-29	0.492043	0.537	0.368	1.14891e-24	SLC8A1	Per	Up
1.97991e-16	0.491605	0.416	0.312	3.21636e-12	HIPK2	Per	Up
3.55389e-12	0.488389	0.108	0.055	5.77329e-08	ENSMFAG00000042520	Per	Up
6.88698e-12	0.483576	0.166	0.1	1.11879e-07	GBE1	Per	Up
8.69566e-09	0.472465	0.233	0.17	0.000141261	YAP1	Per	Up
5.08652e-09	0.464986	0.104	0.059	8.26305e-05	ELL2	Per	Up
6.958e-16	0.460554	0.31	0.205	1.13033e-11	ENSMFAG00000044069	Per	Up
4.53268e-17	0.445195	0.273	0.17	7.36335e-13	L3MBTL4	Per	Up
2.32848e-11	0.439214	0.176	0.11	3.78261e-07	ARHGAP28	Per	Up
9.1314e-09	0.436165	0.179	0.122	0.00014834	PALM2	Per	Up
3.68022e-15	0.432411	0.412	0.303	5.97852e-11	COL5A3	Per	Up
2.44354e-09	0.425865	0.189	0.128	3.96954e-05	GNB1	Per	Up
8.56496e-10	0.424957	0.151	0.095	1.39138e-05	RTN1	Per	Up
2.42406e-07	0.424274	0.229	0.173	0.00393789	ITPKB	Per	Up
4.81177e-26	0.419815	0.776	0.671	7.81671e-22	COLEC12	Per	Up
2.5763e-08	0.414402	0.122	0.076	0.00041852	ENSMFAG00000024346	Per	Up
9.29663e-10	0.412808	0.164	0.104	1.51024e-05	NTF3	Per	Up
5.70277e-10	0.406297	0.257	0.185	9.26416e-06	PPARGC1B	Per	Up
3.15594e-09	0.395223	0.14	0.088	5.12682e-05	SESN1	Per	Up
1.67378e-06	0.394103	0.125	0.084	0.0271905	SMTN	Per	Up
6.04088e-09	0.391862	0.111	0.064	9.8134e-05	CACNA1E	Per	Up
4.31315e-08	0.388175	0.265	0.203	0.000700672	ITGA7	Per	Up
9.0015e-08	0.386076	0.155	0.105	0.00146229	AHI1	Per	Up
2.60454e-08	0.377156	0.18	0.124	0.000423107	ANO10	Per	Up
5.16122e-10	0.374418	0.114	0.063	8.3844e-06	SLC44A5	Per	Up
1.61852e-08	0.366832	0.17	0.115	0.000262929	THBS4	Per	Up
1.46501e-07	0.366716	0.123	0.078	0.00237991	HEYL	Per	Up
9.5047e-08	0.364653	0.152	0.103	0.00154404	SEPT6	Per	Up
8.25334e-07	0.364647	0.19	0.14	0.0134076	ADAMTS10	Per	Up
1.11341e-07	0.361948	0.166	0.114	0.00180874	CCM2	Per	Up
2.05766e-09	0.360169	0.43	0.35	3.34267e-05	GAB1	Per	Up
5.32743e-07	0.35763	0.113	0.072	0.00865441	ABHD3	Per	Up
1.98413e-06	0.351022	0.157	0.112	0.0322322	PPP6R2	Per	Up
3.15059e-16	0.342721	0.704	0.609	5.11813e-12	RBPMS	Per	Up
3.57243e-08	0.327964	0.205	0.144	0.000580341	ARRB1	Per	Up
2.25869e-08	0.327285	0.186	0.128	0.000366924	NIPSNAP2	Per	Up
3.97866e-07	0.320051	0.103	0.063	0.00646333	ID3	Per	Up
1.20892e-06	0.316233	0.168	0.12	0.0196389	COL5A1	Per	Up
1.25944e-06	0.315299	0.283	0.222	0.0204596	MEF2A	Per	Up
2.32133e-11	0.315079	0.566	0.478	3.77101e-07	MYOF	Per	Up
3.64346e-11	0.307035	0.606	0.53	5.91879e-07	MAP4K4	Per	Up
7.10823e-08	0.306173	0.265	0.199	0.00115473	GATA4	Per	Up
2.71542e-18	0.304201	0.81	0.746	4.4112e-14	PARD3	Per	Up
1.21015e-06	0.300962	0.343	0.28	0.019659	SIK3	Per	Up
1.16891e-06	0.298645	0.566	0.517	0.0189889	NBEAL1	Per	Up
1.18311e-07	0.295986	0.404	0.334	0.00192197	CUX1	Per	Up
3.48927e-07	0.290842	0.122	0.078	0.00566832	FAM49A	Per	Up
4.28282e-08	0.288359	0.243	0.177	0.000695745	CACNA2D3	Per	Up
2.63536e-06	0.285044	0.217	0.166	0.0428114	GPR176	Per	Up
5.55435e-08	0.282772	0.429	0.35	0.000902304	NOTCH3	Per	Up
7.31969e-18	0.258854	0.855	0.801	1.18908e-13	GRK5	Per	Up
1.18836e-06	0.258355	0.344	0.28	0.019305	ARHGAP26	Per	Up
1.40957e-06	0.253766	0.193	0.14	0.0228985	SUPT3H	Per	Up
3.30392e-51	-1.09117	0.018	0.118	5.36722e-47	ENSMFAG00000037375	Per	Down
2.131e-33	-1.01158	0.059	0.16	3.46181e-29	KCNAB1	Per	Down
2.35075e-36	-0.989794	0.046	0.144	3.81879e-32	ENSMFAG00000044769	Per	Down
1.01751e-21	-0.953608	0.092	0.175	1.65294e-17	EDNRB	Per	Down
6.27344e-30	-0.924822	0.165	0.284	1.01912e-25	CCDC102B	Per	Down
7.1492e-28	-0.85905	0.051	0.136	1.16139e-23	DOCK9	Per	Down
1.52651e-42	-0.84285	0.324	0.477	2.47982e-38	FREM1	Per	Down
6.5636e-21	-0.821659	0.119	0.21	1.06626e-16	KCND2	Per	Down
1.6356e-44	-0.808518	0.336	0.5	2.65703e-40	ZNF385D	Per	Down
9.28159e-26	-0.803664	0.039	0.114	1.50779e-21	EFCAB11	Per	Down
3.81482e-18	-0.756234	0.08	0.152	6.19717e-14	CYSLTR2	Per	Down
1.1966e-15	-0.731286	0.053	0.112	1.94388e-11	PCDH9	Per	Down
1.68604e-21	-0.684542	0.098	0.187	2.73897e-17	FKBP5	Per	Down
3.12762e-27	-0.67775	0.221	0.347	5.08082e-23	TXNIP	Per	Down
4.08652e-22	-0.669801	0.147	0.246	6.63855e-18	ATP11A	Per	Down
6.65114e-15	-0.629088	0.112	0.183	1.08048e-10	PER3	Per	Down
3.46586e-22	-0.628246	0.162	0.268	5.63029e-18	SPARCL1	Per	Down
2.73377e-17	-0.628118	0.215	0.306	4.44101e-13	DISC1	Per	Down
6.7558e-13	-0.614736	0.072	0.13	1.09748e-08	EFCAB5	Per	Down
2.62828e-17	-0.614395	0.158	0.243	4.26964e-13	PLD1	Per	Down
4.81853e-17	-0.608415	0.211	0.302	7.8277e-13	EPAS1	Per	Down
7.53904e-30	-0.6011	0.464	0.597	1.22472e-25	GRM8	Per	Down
3.6138e-15	-0.592894	0.145	0.224	5.87062e-11	ATP10A	Per	Down
1.1271e-20	-0.575194	0.316	0.422	1.83097e-16	PREX2	Per	Down
5.18512e-16	-0.566109	0.072	0.14	8.42323e-12	PITPNC1	Per	Down
2.86373e-42	-0.552078	0.738	0.808	4.65212e-38	PLCB4	Per	Down
9.70152e-14	-0.542597	0.112	0.181	1.57601e-09	FAM214A	Per	Down
1.50872e-14	-0.536622	0.051	0.108	2.45091e-10	NCOA3	Per	Down
6.29532e-10	-0.535336	0.105	0.158	1.02267e-05	DDX18	Per	Down
1.27821e-14	-0.522363	0.276	0.362	2.07646e-10	NTM	Per	Down
5.36378e-09	-0.505504	0.185	0.242	8.71345e-05	FNDC3A	Per	Down
7.64115e-23	-0.502669	0.419	0.524	1.2413e-18	TACC1	Per	Down
5.10379e-10	-0.498521	0.057	0.101	8.2911e-06	ENSMFAG00000041509	Per	Down
2.802e-07	-0.492203	0.101	0.144	0.00455185	SLC38A2	Per	Down
1.46908e-09	-0.489304	0.11	0.165	2.38651e-05	ATP1A4	Per	Down
3.021e-26	-0.475892	0.475	0.602	4.90761e-22	KALRN	Per	Down
5.88458e-18	-0.473834	0.255	0.358	9.5595e-14	CLMN	Per	Down
1.14119e-06	-0.462002	0.082	0.12	0.0185387	ENSMFAG00000042105	Per	Down
6.80128e-21	-0.459591	0.345	0.469	1.10487e-16	ARL15	Per	Down
4.02314e-09	-0.457667	0.152	0.208	6.53558e-05	NR1D2	Per	Down
5.24283e-15	-0.455455	0.24	0.328	8.51698e-11	FGD4	Per	Down
6.38067e-19	-0.450045	0.479	0.579	1.03654e-14	PTEN	Per	Down
3.79888e-25	-0.440392	0.599	0.703	6.17129e-21	FRMD3	Per	Down
6.9905e-17	-0.439232	0.395	0.487	1.13561e-12	ZBTB16	Per	Down
8.95285e-09	-0.432977	0.315	0.368	0.000145439	PPIP5K2	Per	Down
4.78687e-08	-0.428869	0.069	0.111	0.000777628	FLT1	Per	Down
2.5763e-07	-0.425946	0.197	0.249	0.00418519	UACA	Per	Down
3.55512e-07	-0.419496	0.168	0.218	0.0057753	CYP7B1	Per	Down
9.78082e-10	-0.414798	0.323	0.388	1.58889e-05	RAPGEF5	Per	Down
3.32312e-08	-0.413446	0.112	0.161	0.000539841	GCC2	Per	Down
1.15353e-06	-0.4126	0.363	0.414	0.0187391	TIMP3	Per	Down
1.36857e-11	-0.402912	0.312	0.39	2.22324e-07	SLC12A2	Per	Down
6.99499e-15	-0.396982	0.444	0.527	1.13634e-10	NFIA	Per	Down
1.02533e-06	-0.394976	0.194	0.243	0.0166565	LIN7A	Per	Down
1.60696e-06	-0.392279	0.14	0.184	0.0261051	SAT1	Per	Down
1.13098e-08	-0.391276	0.105	0.157	0.000183728	PER1	Per	Down
5.7796e-13	-0.388803	0.48	0.555	9.38897e-09	KLF12	Per	Down
2.5697e-09	-0.383166	0.267	0.335	4.17447e-05	REV3L	Per	Down
1.12654e-07	-0.382312	0.173	0.226	0.00183006	RAPH1	Per	Down
1.86512e-06	-0.38062	0.123	0.166	0.0302989	ENSMFAG00000035592	Per	Down
1.22539e-06	-0.374693	0.089	0.129	0.0199065	PAG1	Per	Down
3.9184e-15	-0.362747	0.607	0.67	6.36543e-11	TMTC1	Per	Down
4.90487e-07	-0.359804	0.129	0.176	0.00796796	FHL5	Per	Down
1.9261e-08	-0.35939	0.242	0.306	0.000312895	PID1	Per	Down
2.48121e-07	-0.352123	0.163	0.214	0.00403073	PMEPA1	Per	Down
1.41139e-08	-0.346077	0.35	0.412	0.00022928	RCAN2	Per	Down
2.15884e-06	-0.338059	0.233	0.281	0.0350703	ARGLU1	Per	Down
1.71278e-06	-0.320687	0.283	0.342	0.027824	C7	Per	Down
2.27449e-08	-0.31474	0.197	0.258	0.000369491	WSB1	Per	Down
1.24226e-06	-0.306724	0.331	0.381	0.0201805	SPARC	Per	Down
1.38563e-11	-0.306458	0.553	0.616	2.25096e-07	PARD3B	Per	Down
4.68005e-08	-0.29194	0.375	0.44	0.000760273	CBLB	Per	Down
1.59238e-06	-0.276194	0.44	0.48	0.0258682	DDX17	Per	Down
8.09025e-07	-0.274946	0.324	0.381	0.0131426	ASAP1	Per	Down

## Sheet: SMC
Differentially Expressed Genes (DEGs) of SMC were Identified by Function "FindMarkers" of Seurat R Package Using 'Wilcox' Method.
The column name annotation: avg_log2FC (average log2 fold change); p_val (p_value); p_val_adj (Bonferroni corrected p_value).
p_val	avg_log2FC	pct.1	pct.2	p_val_adj	gene	cell type	regulation
9.26178e-10	1.06389	0.22	0.075	1.50458e-05	CADPS2	SMC	Up
2.69682e-14	1.05902	0.341	0.123	4.38099e-10	ENSMFAG00000004273	SMC	Up
4.03383e-08	0.872522	0.434	0.275	0.000655296	SORBS1	SMC	Up
1.36269e-07	0.813419	0.474	0.336	0.00221369	SAMD4A	SMC	Up
7.60739e-07	0.742742	0.384	0.249	0.0123582	ANTXR1	SMC	Up
1.06387e-09	0.715717	0.542	0.35	1.72826e-05	PDLIM5	SMC	Up
3.17703e-17	0.711327	0.89	0.705	5.16109e-13	KIAA0355	SMC	Up
4.75379e-21	0.603822	0.967	0.766	7.72253e-17	SLC24A3	SMC	Up
1.31366e-08	0.588121	0.666	0.512	0.000213404	DMD	SMC	Up
1.88226e-06	0.583558	0.396	0.256	0.0305773	NTRK3	SMC	Up
1.54896e-06	0.574083	0.676	0.551	0.0251629	NBEAL1	SMC	Up
2.99693e-06	0.52457	0.478	0.338	0.0486852	TRIM58	SMC	Up
3.39015e-08	0.474259	0.822	0.676	0.00055073	NCOR1	SMC	Up
9.13078e-20	-1.58471	0.166	0.411	1.4833e-15	KCND2	SMC	Down
6.88474e-18	-1.58354	0.035	0.2	1.11843e-13	EFCAB11	SMC	Down
1.37151e-10	-1.06759	0.15	0.309	2.22801e-06	PLD1	SMC	Down
2.11034e-06	-1.03428	0.09	0.191	0.0342825	SLIT2	SMC	Down
1.34448e-08	-0.990843	0.067	0.181	0.000218411	ENSMFAG00000030025	SMC	Down
7.19393e-09	-0.979086	0.068	0.186	0.000116865	TRPM3	SMC	Down
2.97307e-15	-0.967594	0.256	0.488	4.82975e-11	ZNF385D	SMC	Down
5.70607e-10	-0.922144	0.288	0.452	9.26951e-06	DISC1	SMC	Down
1.48115e-06	-0.891107	0.156	0.271	0.0240613	FSTL5	SMC	Down
1.06659e-06	-0.817894	0.228	0.348	0.0173268	PTPRD	SMC	Down
1.47235e-06	-0.789695	0.205	0.333	0.0239183	LAMA2	SMC	Down
2.18715e-07	-0.746344	0.133	0.263	0.00355302	GRM7	SMC	Down
5.40869e-10	-0.647878	0.434	0.611	8.78642e-06	PCDH9	SMC	Down
1.91443e-06	-0.559526	0.193	0.329	0.0310998	CLMN	SMC	Down
2.25838e-06	-0.326561	0.869	0.913	0.0366873	KALRN	SMC	Down
