# Supplementary material for: Single-nucleus transcriptomics reveals a gatekeeper role for FOXP1 in primate cardiac aging
Source: Protein Cell. 2022 Sep 6;14(4):279–93. doi: 10.1093/procel/pwac038 (PMC10120965; doi:10.1093/procel/pwac038)
Supplement: pwac038_suppl_Supplementary_Table_S3 [file pwac038_suppl_supplementary_table_s3.xlsx]

## Sheet: Summary
Gene list for the genes annotated in the Aging Atlas database, cardiac fibrosis-related genes, and heart disease-related gene sets.
The sub-table 'Aging Atlas' shows the genes in the Aging Atlas database (https://ngdc.cncb.ac.cn/aging/age_related_genes).
The sub-table 'Cardiac fibrosis-related genes' shows the genes in the DisGeNET database (https://www.disgenet.org/).
The sub-table 'SASP' shows the genes related to senescence-associated secretory phenotype.
The sub-table 'Heart disease-related gene sets' shows the genes in the DisGeNET database (https://www.disgenet.org/).

## Sheet: Aging Atlas
Aging-related gene sets
IL2RB
PSAT1
A2M
AARS1
ABL1
ADCY1
ADCY2
ADCY3
ADCY4
ADCY5
ADCY6
ADCY7
ADCY8
ADCY9
ADH1B
ADH5
ADIPOQ
ADIPOR1
ADIPOR2
AGPAT2
AGTR1
AIFM1
AKT1
AKT1S1
AKT2
AKT3
ALDH2
ALDH9A1
APEX1
APOC3
APOE
APP
APPL1
APTX
AR
AREG
ARHGAP1
ARNTL
ATF2
ATF4
ATF6B
ATG101
ATG13
ATG5
ATM
ATP5O
ATR
AXL
BAK1
BAX
BCL10
BCL2
BCL2A1
BCL2L1
BDNF
BIRC2
BIRC3
BLM
BMI1
BMP2
BMP6
BRCA1
BRCA2
BSCL2
BTK
BUB1B
BUB3
C1QA
CACNA1A
CALR
CAMK4
CAMKK2
CARD10
CAT
CBX7
CCL1
CCL13
CCL19
CCL20
CCL21
CCL26
CCL3
CCL4
CCL7
CCNA2
CD14
CD40LG
CD55
CD9
CDC42
CDK1
CDK7
CDKN1A
CDKN2A
CDKN2B
CEBPA
CEBPB
CETP
CFLAR
CHCHD2
CHEK2
CISD2
CLOCK
CLU
CNR1
COQ7
CREB1
CREB3
CREB3L1
CREB3L2
CREB3L3
CREB3L4
CREB5
CREBBP
CSF2RB
CSNK1E
CTF1
CTGF
CTNNB1
CXCL1
CXCL12
CXCL2
CXCL5
CXCL6
CXCL8
CYCS
DBN1
DCTN1
DDIT3
DDX58
DGAT1
DLAT
DLL3
E2F1
EDARADD
EEF1A1
EEF1E1
EEF2
EFEMP1
EGF
EGFR
EGR1
EHMT1
EHMT2
EIF4E
EIF4E1B
EIF4E2
EIF4EBP1
EIF5A2
ELN
EMD
ENO1
ENO2
EP300
EPOR
EPS8
ERBB2
ERCC1
ERCC2
ERCC3
ERCC4
ERCC5
ERCC6
ERCC8
ESR1
FADS1
FAS
FBP1
FEN1
FGF21
FGF23
FGF7
FGFR1
FGFR3
FLT1
FOS
FOXL2
FOXM1
FOXO1
FOXO3
FOXO4
GAPDH
GCK
GCLC
GCLM
GDF11
GDF15
GH1
GHR
GHRH
GHRHR
GPX1
GPX4
GRB2
GRIA2
GRN
GSK3A
GSK3B
GSR
GSS
GSTA4
GSTP1
GTF2H2
H2AFX
HBP1
HDAC1
HDAC2
HDAC3
HELLS
HESX1
HGF
HIC1
HIF1A
HK3
HMGB1
HMGB2
HOXB7
HOXC4
HRAS
HSF1
HSP90AA1
HSPA1A
HSPA1B
HSPA8
HSPA9
HSPD1
HTRA2
HTT
IFNB1
IGF1
IGF1R
IGF2
IGFBP1
IGFBP2
IGFBP3
IKBKB
IKBKG
IL15
IL1A
IL1B
IL1R1
IL2
IL2RG
IL6
IL6ST
IL7
IL7R
INS
INSR
IRS1
IRS2
IRS4
ITGA2
JAK2
JUN
JUND
KCNA3
KCNAB3
KL
KRAS
LEP
LEPR
LMNA
LMNB1
LRP2
MAP3K14
MAP3K5
MAP3K7
MAPK14
MAPK3
MAPK8
MAPK9
MAPT
MAX
MDM2
MED1
MIF
MLH1
MMP1
MMP10
MMP12
MMP13
MMP14
MMP2
MMP3
MMP7
MSRA
MT-CO1
MT1E
MTOR
MVK
MXD1
MXI1
MYC
MYD88
MYLK
NBN
NCOR1
NCOR2
NFE2L1
NFE2L2
NFKB1
NFKB2
NFKBIA
NGF
NGFR
NLRP3
NOG
NR3C1
NRAS
NRG1
NUDT1
PAPPA
PARP1
PCK1
PCMT1
PCNA
PDGFB
PDGFRA
PDGFRB
PDPK1
PECAM1
PEX5
PIAS4
PIDD1
PIGF
PIK3CA
PIK3CB
PIK3CD
PIK3R1
PIK3R2
PIK3R3
PIN1
PLAU
PLAUR
PLCG1
PLCG2
PMCH
PML
POLA1
POLB
POLD1
POLG
PON1
POU1F1
PPARA
PPARG
PPARGC1A
PPM1D
PPP1CA
PRDX1
PRKAA1
PRKAA2
PRKAB1
PRKAB2
PRKACA
PRKACB
PRKACG
PRKAG1
PRKAG2
PRKAG3
PRKCA
PRKCB
PRKCD
PRKCQ
PRKDC
PROP1
PSEN1
PTEN
PTGES
PTGS2
PTK2
PTK2B
PTPN1
PTPN11
PYCR1
RACK1
RAD27
RAD51
RAD52
RAE1
RB1
RB1CC1
RECQL4
RELA
RELB
RET
RFC4
RGN
RHEB
RICTOR
RIPK1
RORA
RPA1
RPS6KA5
RPS6KB1
RPS6KB2
RPTOR
S100B
SDHC
SERPINB2
SERPINE1
SESN1
SESN2
SESN3
SHC1
SIN3A
SIRT1
SIRT3
SIRT6
SIRT7
SLC13A1
SNCG
SOCS2
SOD1
SOD2
SP1
SPRTN
SQSTM1
SST
SSTR3
STAT3
STAT5A
STAT5B
STK11
STUB1
SUMO1
SUN1
SYK
TAB1
TAB2
TAF1
TBP
TCF3
TERC
TERF1
TERF2
TERT
TFAP2A
TFDP1
TGFB1
TICAM1
TIMP1
TIMP2
TIRAP
TLR4
TMEM67
TNF
TNFAIP3
TNFRSF10C
TNFRSF11A
TNFRSF11B
TNFRSF13C
TNFRSF1A
TNFRSF1B
TNFSF11
TNFSF13B
TNFSF14
TOP1
TOP2A
TOP2B
TOP3B
TOPORS
TP53
TP53BP1
TP63
TP73
TPP2
TRADD
TRAF1
TRAF2
TRAF3
TRAF6
TRAP1
TRIM25
TRPS1
TRPV1
TSC1
TSC2
TXN
UBB
UBE2I
UCHL1
UCP1
UCP2
UCP3
ULK1
VCAM1
VCP
VEGFA
VEGFC
WNT2
WRN
XIAP
XPA
XRCC5
XRCC6
YWHAZ
ZAP70
ZMPSTE24

## Sheet: Cardiac fibrosis-related genes
Cardiac fibrosis-related genes
TGFB1
MMP9
SERPINE1
FN1
EDN1
ACE2
AGER
COL1A1
GJA1
GHSR
FBN1
MMP7
PLEKHA7
NFKBIA
MFN2
GHRL
DMD
LGALS3
AGT
CCN2
MIR21
SMAD3
ST2
STAT3
TNF
ACE
SMAD2
ACTB
VPS51
ANGPT2
REN
VEGFA
NLRP3
MMP2
FGF23
TRPM7
NR3C2
MIR29A
SPP1
PLG
NFE2L2
MIR155
MIR143
GAS5
MAPK3
IL6
SIRT3
SIRT1
CCL2
SLC5A2
TLR2
BRD4
PTEN
TGM2
FGF21
TACR1
SOX9
RNF19A
MIR29B2
MIR29B1
HSD11B1
GABPA
NOX4
CYBB
CYTL1
DPP4
APLN
MAPK14
PARP1
CRK
IL33
PLAU
MIR378A
AHSA1
WWP2
UTS2
PIN1
POSTN
GRAP2
RNR2
PPARD
F2RL1
AIMP2
PDGFD
DNMT3A
EGFR
POLDIP2
MAPK1
NLRC5
PPARG
DECR1
AGTR1

## Sheet: SASP
SASP gene set
ANG
AREG
AXL
BMP2
BMP6
CCL1
CCL13
CCL2
CCL20
CCL25
CCL26
CCL3
CCL7
CD55
CD9
CSF1
CSF2
CSF2RB
CSF3
CXCL1
CXCL11
CXCL12
CXCL2
CXCL3
CXCL5
CXCL6
CXCL8
EGFR
EREG
ETS2
FAS
FGF2
FGF7
GDF15
GEM
GMFG
HGF
ICAM1
ICAM3
IGF1
IGF2R
IGFBP1
IGFBP2
IGFBP6
IL13
IL15
IL1A
IL1B
IL6
IL6ST
IL7
INHA
INHBA
IQGAP1
ITGA2
ITPKA
JUN
MIF
MMP1
MMP10
MMP12
MMP13
MMP14
MMP2
MMP3
MMP7
MMP9
NGF
PECAM1
PIGF
PLAUR
PTGES
RPS6KA5
SERPINB2
SERPINE1
TGFB1
TIMP1
TIMP2
TNFRSF10C
TNFRSF11B
TNFRSF1A
TNFRSF1B
VEGFA
VEGFC
WNT2
CDKN2B
CEBPB
CCNA2
CCNA1
CDK2
FZR1
ANAPC4
CDC16
CDC26
ANAPC1
ANAPC5
UBE2E1
UBE2C
ANAPC11
UBE2S
CDC23
ANAPC16
UBE2D1
ANAPC15
CDC27
ANAPC10
ANAPC7
ANAPC2
CDKN1B
CDKN1A
MAPK1
MAPK7
MAPK3
RPS6KA2
RPS6KA1
RPS6KA3
FOS
EHMT2
EHMT1
H2BC14
H2BC1
H2BC5
H2BC9
H2BC21
H2BC17
H2BS1
H2BC15
H2BC4
H2BC11
H2BC3
H2BC12
H2BC13
H2BU1
H3-3A
H3C1
H3C15
H2AB1
H2AZ2
H2AZ1
H2AC7
H2AX
H2AJ
H2AC20
H2AC6
H2AC4
H2AC18
H2AC14
H4C1
UBC
UBB
UBA52
RPS27A
IGFBP7
NFKB1
RELA
VENTX
STAT3
CDK6
CDK4
CDKN2A
CDKN2D
CDKN2C
IL8

## Sheet: Heart disease-related gene sets
Cardiac hypertrophy	Coronary heart disease	Heart failure	Dilated cardiomyopathy	Ventricular fibrillation
MIR125B2	APOE	PPARGC1A	TTN	KCNH2
PLD2	APOB	ADRB1	SCN5A	KCNJ8
POMC	LDLR	GRK2	DMD	KCNE2
PPARA	LPA	ACE	ACTC1	SCN10A
PPARD	MTHFR	AGT	TNNT2	INS
PRKAA2	PLA2G7	AGTR1	MYH6	EPO
PRKCA	HNF1A	EDN1	TMPO	PLAU
PRKCB	TCF7L2	HIF1A	ADRB1	ABCC9
PRKCZ	ZC3HC1	IL6	NPPA	SLC4A3
PLD1	ABCG5	NOS3	SOD2	ACE
PIK3CG	DNAH11	NPPA	ADRB2	ACTA1
SIRT6	CX3CR1	NPPB	FAS	ADORA1
MIR21	ACE	ATP2A2	LMNA	FKBP1B
MT2A	MRAS	TNF	EGFR	SCN5A
MYBPC3	LPL	CCL2	MYH7	KCNJ2
NOS3	MMP3	HMOX1	TNNI3	KCNQ1
NPPA	PON1	SOD2	ABCC9	CALM1
NPPB	CD36	MSTN	PSEN1	RYR2
ATP2A2	IRS1	ADRB3	RAF1	CACNA1C
NPR1	VKORC1	HTR2B	PSEN2	DPP6
TBX20	CCDC92	RAC1	SDHA	ALG10B
MFN2	ESR2	CRP	BAG3	NDUFB11
REN	PLAU	CCN2	DES	CLCNKB
TRIM63	EDN1	EDNRA	SGCD	SLMAP
CAV1	MIR17HG	ALB	ACTA1	PKP2
CAV3	MMP9	GCG	ALMS1	KCNE3
PLPP3	MACO1	NRG1	CSRP3	TRPM4
CCND2	CCL2	IL1B	LDB3	CALM2
MYOCD	CCR5	NR3C2	CAP2	MYL3
HAND2	CD40LG	PIK3CG	NR3C2	CACNB2
ROCK2	MIF	AVP	SLC22A5	SCN3B
UCP2	CDKN2B-AS1	PTH	NPPB	CACNA2D1
TRPC1	ABCC9	REN	CAVIN4	HCN4
TNNT2	CETP	VEGFA	WDR12	SLC12A3
RRAD	ABCA1	ADIPOQ	PKP2	AKAP9
SHC1	ALDH2	GDF15	NKX2-5	SNTA1
SLC2A4	PHACTR1	SIRT1	ITGB1	SCN2B
SOD2	PCSK9	PPARG	CTNNB1	SCN1B
SOX4	ABO	PPP1R1A	CD36	TNNC1
SRC	KCNJ8	ADRA2C	GPX1	CACNA1S
STAT3	LIPC	CYBB	SIK1	KCNJ18
TNF	LOX	NFE2L2	RAC1	GYG1
AKAP5	ALOX5	PTGS2	RENBP	RANGRF
FHL2	HMGCR	NOX4	SHBG	GPD1L
GRK2	IL6R	SLC9A1	ABRA	ACADVL
CYP2E1	TCF21	TNFRSF1A	TCF7L2	GABRA3
DMD	ADAMTS7	UCN2	TNF	KCNE5
AGT	PLPP3	NOS2	CSF3	KCND3
EDN1	SCARB1	SERPINE1	AXIN2	KCNE1
AHR	PECAM1	PON1	ATM	DSP
AKT1	LIPA	PRL	CSRNP1	TANGO2
FGF2	FADS1	EDNRB	FASN	MYBPC3
CYP1B1	SLC22A3	VWF	SGCB
CYP1A1	LPAL2	PEBP1	FASLG
GLRX3	NR1H3	RETN	UCP1
RBCK1	COL4A2	TLR2	AGT
CPT1B	MIA3	CS	SRF
ADRA1B	JCAD	CSF2	LRRC10
NKX2-5	FADS2	EPHX2	TP53
CTF1	SH2B3	GSK3B	TBX20
ADRA2A	AR	IFNG	AGTR1
ADRA2C	SMAD3	CXCL8	PDLIM5
SIRT4	ADTRP	NPR1	ERBB2
CABIN1	ZPR1	OLR1	BCL2
HMOX1	CYP17A1	POMC	MYOCD
HRC	CELSR2	AVPR2	ESRRB
HTR2B	ABCG8	RBP4	DNM1L
IDH2	SMARCA4	XDH	PPARGC1A
IGF1	FTO	CSF3	MRGPRD
IL1B	PROCR	CFD	ILK
IL18	GALNT2	GATM	DAG1
ITPR2	MTHFD1L	ACACA	MED1
LIF	GCKR	ACADS	PTGER4
HIF1A	ZFHX3	SOD3	DICER1
HDAC2	UBE2Z	TNNT2	IL10
GSN	BRAP	UCP1	CASP3
FNDC5	KCTD10	NRIP1	PLN
BAMBI	FLT1	CAT	TUBB
AOC1	ANKS1A	HAND2	RAB1A
GAS6	KCNJ11	ROCK2	GNAQ
GATA4	ATP2B1	FBLN5	CXCR3
GSK3B	CNNM2	DSTN	PROX1
AGTR1	WDR12	CIDEA	TMOD1
ESRRG	SVEP1	ADM	CXCL1
FGF1	HHIPL1	ADRB2	BCL2L1
LINC02694	ALDH1A2	FASN	TIMP3
SPRY4-AS1	ZSCAN16-AS1	BAMBI	RPS6KB1
RAF1	LINC00240	NOX1	RXRA
	SLC17A4	GPX4	SNAI1
	ADAMTS9-AS2	CXCL2	BAX
	TARID	APCS	PPP3CA
	LINC01016	HSPB1	NR2F2
	MYZAP	APOC1	PTPN11
	CERT1	IGF1	COX7A1
	RAD50	INS	CASP8
	LIPC-AS1	ITGB1	MAS1
	TSBP1-AS1	LGALS3	CASP9
	LINC01339	MME	PDCD1
	NUTF2	MMP9	CTSV
	HCG9	ACLY	MDM4
	CDKN2A	ATP1A3	YME1L1
	CDKN2B	ATP2A1	CENPF
	BTN3A3	PCK1	AGTR2
	BTN2A2	PDGFRA	PHC1
	TOMM40	PDPK1	LMOD2
	LINC02463	GHRL	TPM1
	MECOM-AS1	PLAT	TAZ
	IGF2BP2	PLN	TNNC1
	SLC17A3	PRKAR2B	VCL
	CFTR	MAP2K7	RBM20
	HCP5	TBX20	MYBPC3
	TRAFD1	PTGS1	DNAJC19
	MORF4L1	ACE2	TNNI3K
	FILIP1L	RYR2	DSP
	PLCD3	SCN5A	MYPN
	KIF12	SOD1	ANKRD1
	GLCCI1	SOX4	SYNE1
	CHRNA3	TP53	CRYAB
	CHRNB4	ELOVL6	MMP1
	KLHL29	CSRP3	DSG2
	ZBED9	CALR	ACTN2
	APOA5	FIP1L1	EYA4
	ZNF831	CASP3	FKTN
	COL11A2	KAT8	TXNRD2
	MUCL3	APLN	FKRP
	ASZ1	PRKCA	HADHA
	CR1L	SLC8A1	NEXN
	CRP	IL10	NEBL
	PLEKHA7	MTPN	SLC25A4
	GLT1D1	ERBB2	TAF1A
	CSK	IL17A	PRDM16
	GCOM1	MMP2	SPEG
	CST3	POSTN	TCAP
	NKX2-5	SIRT3	HSPB7
	HJV	NR3C1	PPCS
	CYBA	MYH6	XK
	CYP2C19	MYH7	TMEM43
	TTC39B	CASQ2	POLG
	CYP21A2	HSF1	DPM3
	SLC30A8	MMP1	DOLK
	AGER	PRKCB	LAMP2
	DNM2	TIMP1	LAMB3
	AGT	AGTR2	TRNV
	AGTR1	ALOX15	EPG5
	ESR1	GNAQ	LAMA3
	MECOM	NOS1	GATAD1
	ALB	NPY	TRNL1
	F2	TNFRSF11B	HAMP
	CABCOCO1	SCD	ND2
	KIF6	BNIP3	ND1
	JAZF1	ADAM17	ND3
	FHIT	PARP1	ND4
	RPH3A	ENG	ND5
	SMG6	HMGB1	ND6
	CUX2	HP	LAMA4
	SIK3	MAS1	TRNK
	SIRT1	NCAM1	LIMS2
	ABL1	OPA1	SELENON
	TTC41P	P2RX4	LAMC2
	GABBR1	FXYD1	NDUFB8
	GABRB1	BCL2	RERE
	GATA4	TH	ITGA7
	HLA-DPA3	TIMP2	MYL2
	HPGDS	UCP3	RRM2B
	ANGPTL3	CORIN	ATP5F1D
	HECTD4	CX3CR1	ACADVL
	HNF1A-AS1	ECE1	JUP
	GSTM1	ERBB4	TRNW
	GSTT1	HTR2A	KCNE1
	GRHL1	IL6R	MIPEP
	HFE	KCNE1	MAP3K20
	ZNRD1	KCNK2	NDUFB11
	HLA-A	ARRB1	TWNK
	HMOX1	PGF	PGM1
	HNF4A	PPP1CC	CEP85L
	HP	BAX	BOLA3
	APOA1	SRI	NDUFS2
	APOA4	TIMP4	HAND2
	ICAM1	DDR1	ADSS1
	APOC3	DYNLL1	COL7A1
	HLA-V	CASP12	SLC2A10
	IL1B	RAMP2	COX7B
	IL1RN	CHRM4	CPT2
	IL6	CHRNA4	HAND2-AS1
	CXCL8	CYP11B1	GCOM1
	IL10	DIO3	HJV
	IL17A	ACAN	ZBTB17
	IL18	DNMT1	TPM3
	ITGB3	ENDOG	TPM2
	ITPK1	TUBB	FHL2
	ITPR3	FKBP1B	TERT
	LHFPL3	NPTXR	ADD2
	KCNQ1	FOS	DHX16
	UBE2Q2P1	ALOX12	TTN-AS1
	SFTA2	FTH1	DSG2-AS1
	COL11A2P1	BIRC5	MYZAP
	LEP	FAS	TSFM
	TOMM5	FASLG	MGME1
	LTA	LIF	HACD1
	MIR126	MDH2	RBCK1
	MIR146A	MMP8	PPP1R13L
	HCG18	MMP13	RUNX1
	HCG17	MMP14	ADCY5
	MEF2A	MYOD1	CHKB
	MMP1	NGFR	POLG2
	MMP2	PLCD1	KCNAB2
	MPO	PLD2	ATP6
	CATSPER2P1	MED1	SYNE2
	MTR	RNLS	ACTB
	MTRR	GRK1	NDUFAF3
	MYL2	SCN8A	SLC12A2
	PPP1R12B	SELP	GLB1
	NFKB1	UCP2	SKI
	NOS3	FOSL1	SDHAF1
	NOTCH2	OGT	ACAD8
	OLR1	BECN1	SCO2
	TNFRSF11B	NOS1AP	SDHD
	SERPINE1	TOMM70	HCG22
	SERPINA5	CDKN2B-AS1	ACAD9
	ANGPTL4	SLC39A8	ANKRD11
	POLK	TCF7L2	HMGCL
	GALNT7	FTO	RYR1
	PLA2G1B	ZGLP1	NCAPH2
	PLA2G2A	C8orf37-AS1	POMT2
	PLCG1	CERT1	HADHB
	SEMA5B	LINC01782	HCCS
	PON2	LIPC-AS1	GABRD
	PPARA	CXCR6	SURF1
	PPARG	CMTM7	HADH
	CDKAL1	MAPK14	KAT6B
	DUS2	CST3
	ULK4	ADRA1A
	CHDH	ADRA2B
	STK32B	OTUD7A
	MAML3	DMD
	ZCCHC8	DNAH8
	CARMIL1	DPP4
	POLR3B	DSPP
	RNF130	APLNR
	BCAP29	CELSR2
	RETN	SIK3
	SLC12A9	COPD
	PTGS2	GCKR
	SUGP1	GH1
	REN	GJA1
	BDNF	AMPD1
	SORT1	GLP1R
	ATXN2	ANGPT1
	CXCL12	ANGPT2
	THADA	GPR42
	PCIF1	GRK5
	GPSM3	GRHL1
	SELE	IL1A
	SELP	ITPK1
	SLC39A8	LCN2
	DPEP2	LIPC
	DPEP3	FADS1
	ZSCAN31	LMNA
	SHBG	MIR21
	P2RY12	MYBPC3
	SKIV2L	ZFHX3
	SLC22A1	ATP2B1
	BTD	MIR423
	TGFB1	POLK
	THBD	PIK3CA
	TLR4	PIK3CB
	TSPAN8	PIK3CD
	TNF	PLCG1
	TP53BP1	SEMA5B
	TRIO	PPARA
	DHFRP2	CHDH
	VDR	MAML3
	VEGFA	ZCCHC8
	VWF	ANKS1B
	ZNF165	ACKR3
	SLC30A3	CPNE5
	CACNB2	SUGP1
	CAD	REG1A
	TMEM231	RFC1
	NAA25	ACTB
	ACAD10	S100A1
	ZNRD1ASP	SLC5A2
	DIAPH3	SLC6A8
	PLA2G6	SSTR4
	NLRC5	ST2
	CMAHP	BRS3
	CMSS1	TGFB1
	SRRM4	TLR4
	FNDC1	TM7SF2
	FRMD5	TNNI3
	DNAJC5B	TTN
	BAZ1B	TTR
	CHRDL1	VPS51
	FAM114A1	BEST1
	CD14	CA5A
	KL	SLC30A3
	ADIPOQ	FSD1
	LIPG	EHMT1
	KIAA0319	CALCR
		NUBPL
		FGF23
		C1orf21
		FSD1L
		ALDH1A2
		ZPR1
		BAZ1B
		LPAR2
		CYTH3
		ADAMTSL1
		FADS2
		BAG3
		CELSR1
