# Supplementary material for: Single-nucleus transcriptomics reveals a gatekeeper role for FOXP1 in primate cardiac aging
Source: Protein Cell. 2022 Sep 6;14(4):279–93. doi: 10.1093/procel/pwac038 (PMC10120965; doi:10.1093/procel/pwac038)
Supplement: pwac038_suppl_Supplementary_Table_S4 [file pwac038_suppl_supplementary_table_s4.xlsx]

## Sheet: siFOXP1-2 vs. siNC
Differentially Expressed Genes (DEGs) in hCMs upon Silence of FOXP1.
Column names: log2FoldChange: log2 fold change; padj: BH adjusted p value
significantly DEGs: absolute value of |log2FoldChange| > 0.58 and padj < 0.05.
GeneID	Gene_Symbol	log2FoldChange	pvalue	padj	regulation
ENSG00000189275	LINC01164	5.79705	8.03201e-73	7.09326e-70	Up
ENSG00000163377	TAFA4	5.56123	2.29666e-11	9.71612e-10	Up
ENSG00000163739	CXCL1	5.50921	3.35692e-06	5.72866e-05	Up
ENSG00000169429	CXCL8	4.85311	4.52573e-06	7.47062e-05	Up
ENSG00000248360	LINC00504	4.71788	0.000237492	0.00248322	Up
ENSG00000102010	BMX	4.55742	2.30489e-05	0.000318048	Up
ENSG00000103546	SLC6A2	4.19069	8.90973e-94	1.04912e-90	Up
ENSG00000231213	PLSCR5	3.94118	2.14645e-19	1.79464e-17	Up
ENSG00000116785	CFHR3	3.62312	6.44951e-06	0.00010137	Up
ENSG00000137462	TLR2	3.47924	0.000313203	0.003177	Up
ENSG00000124875	CXCL6	3.47564	3.2038e-08	8.26088e-07	Up
ENSG00000188778	ADRB3	3.27835	4.38435e-13	2.18137e-11	Up
ENSG00000170324	FRMPD2	3.23587	0.00271679	0.020441	Up
ENSG00000171408	PDE7B	3.17391	1.36123e-05	0.000198905	Up
ENSG00000152932	RAB3C	3.10133	4.2072e-06	7.04356e-05	Up
ENSG00000167311	ART5	3.05253	3.48329e-21	3.44188e-19	Up
ENSG00000109321	AREG	3.03957	0.000105212	0.00122458	Up
ENSG00000176046	NUPR1	2.98522	9.95894e-16	6.19911e-14	Up
ENSG00000017427	IGF1	2.97449	0.000147993	0.00165964	Up
ENSG00000109205	ODAM	2.95295	1.29832e-07	2.9597e-06	Up
ENSG00000156219	ART3	2.91313	1.52457e-20	1.41724e-18	Up
ENSG00000069431	ABCC9	2.84697	1.08164e-11	4.76125e-10	Up
ENSG00000205592	MUC19	2.7946	3.73975e-22	3.94348e-20	Up
ENSG00000154645	CHODL	2.76524	1.11927e-09	3.76555e-08	Up
ENSG00000172578	KLHL6	2.76495	0.00316636	0.0231098	Up
ENSG00000136160	EDNRB	2.74256	3.04548e-07	6.43238e-06	Up
ENSG00000125730	C3	2.64423	8.64101e-25	1.14855e-22	Up
ENSG00000163536	SERPINI1	2.6252	9.36674e-43	4.01067e-40	Up
ENSG00000154263	ABCA10	2.61453	0.00108136	0.00935681	Up
ENSG00000186417	GLDN	2.61022	0.00190639	0.0151078	Up
ENSG00000128165	ADM2	2.60094	3.8999e-09	1.19019e-07	Up
ENSG00000221844	DPP3P2	2.55521	0.000779766	0.00699562	Up
ENSG00000163581	SLC2A2	2.5077	0.00325925	0.0236534	Up
ENSG00000256417		2.49003	0.00425331	0.0293884	Up
ENSG00000149972	CNTN5	2.47508	6.59781e-181	1.86454e-177	Up
ENSG00000259129	LINC00648	2.47124	4.46303e-16	2.82792e-14	Up
ENSG00000145708	CRHBP	2.46916	0.00100977	0.00881292	Up
ENSG00000137558	PI15	2.46245	8.89793e-09	2.51959e-07	Up
ENSG00000187955	COL14A1	2.46121	7.99799e-139	1.41265e-135	Up
ENSG00000104722	NEFM	2.42744	0.000731678	0.00661036	Up
ENSG00000197977	ELOVL2	2.38998	0.000235659	0.00246657	Up
ENSG00000251095		2.38018	5.59469e-10	1.98625e-08	Up
ENSG00000198673	TAFA2	2.32442	0.00269451	0.0202842	Up
ENSG00000236671	PRKG1-AS1	2.30952	0.00803863	0.049044	Up
ENSG00000173391	OLR1	2.30721	0.00230741	0.0177677	Up
ENSG00000164199	ADGRV1	2.2763	9.4207e-15	5.30337e-13	Up
ENSG00000251504	LINC01099	2.18829	0.000527314	0.00497669	Up
ENSG00000115252	PDE1A	2.17169	0.00230068	0.0177352	Up
ENSG00000242265	PEG10	2.16193	8.62214e-120	1.35368e-116	Up
ENSG00000138646	HERC5	2.1469	4.25322e-05	0.000553389	Up
ENSG00000168918	INPP5D	2.12179	4.86081e-16	3.06621e-14	Up
ENSG00000164128	NPY1R	2.11441	1.76463e-11	7.55583e-10	Up
ENSG00000108691	CCL2	2.11425	3.03333e-11	1.25324e-09	Up
ENSG00000204103	MAFB	2.10995	0.00223242	0.0172561	Up
ENSG00000166510	CCDC68	2.10587	0.000225563	0.00237143	Up
ENSG00000111339	ART4	2.1056	2.10569e-07	4.61293e-06	Up
ENSG00000250722	SELENOP	2.09267	3.56823e-06	6.06729e-05	Up
ENSG00000170961	HAS2	2.09102	3.56132e-18	2.67667e-16	Up
ENSG00000138315	OIT3	2.08462	0.00551762	0.0360777	Up
ENSG00000145147	SLIT2	2.08253	1.01795e-225	4.79455e-222	Up
ENSG00000248362		2.07422	0.00388821	0.0273336	Up
ENSG00000188906	LRRK2	2.07311	4.12288e-05	0.00053742	Up
ENSG00000117525	F3	2.06168	8.48098e-05	0.00101213	Up
ENSG00000079931	MOXD1	2.0544	2.85321e-08	7.42466e-07	Up
ENSG00000180730	SHISA2	2.03681	1.68675e-10	6.30522e-09	Up
ENSG00000251320		1.99983	1.15269e-06	2.19804e-05	Up
ENSG00000166482	MFAP4	1.97097	1.33657e-230	1.88857e-226	Up
ENSG00000184374	COLEC10	1.96792	0.00483927	0.0325729	Up
ENSG00000164251	F2RL1	1.957	7.69403e-08	1.84892e-06	Up
ENSG00000163219	ARHGAP25	1.93992	0.0003026	0.00308273	Up
ENSG00000258592		1.92953	0.00415897	0.0288352	Up
ENSG00000182050	MGAT4C	1.924	3.6139e-10	1.31271e-08	Up
ENSG00000254560	BBOX1-AS1	1.89765	1.52882e-11	6.6062e-10	Up
ENSG00000107105	ELAVL2	1.88363	0.000200071	0.00214232	Up
ENSG00000144834	TAGLN3	1.88079	0.00146794	0.0120945	Up
ENSG00000170893	TRH	1.87985	1.01808e-08	2.85993e-07	Up
ENSG00000118785	SPP1	1.87794	6.71614e-07	1.34228e-05	Up
ENSG00000259485	LINC02253	1.80307	0.000755687	0.00680118	Up
ENSG00000123700	KCNJ2	1.79663	1.38306e-08	3.81693e-07	Up
ENSG00000005108	THSD7A	1.78824	9.0579e-08	2.15832e-06	Up
ENSG00000144115	THNSL2	1.77792	0.00266835	0.0201493	Up
ENSG00000152578	GRIA4	1.75164	8.14084e-05	0.000978147	Up
ENSG00000170835	CEL	1.73195	0.000542478	0.00509819	Up
ENSG00000172296	SPTLC3	1.70186	2.58005e-08	6.78884e-07	Up
ENSG00000182621	PLCB1	1.69661	3.14813e-26	4.83511e-24	Up
ENSG00000078596	ITM2A	1.69658	1.54073e-10	5.80546e-09	Up
ENSG00000117586	TNFSF4	1.68134	0.00546731	0.0358182	Up
ENSG00000176204	LRRTM4	1.63623	0.000271398	0.00279305	Up
ENSG00000169860	P2RY1	1.63562	0.00249472	0.018962	Up
ENSG00000003400	CASP10	1.6315	0.00295808	0.0219526	Up
ENSG00000156427	FGF18	1.6226	8.21916e-15	4.65509e-13	Up
ENSG00000198963	RORB	1.62163	0.00669276	0.0420866	Up
ENSG00000169129	AFAP1L2	1.61861	0.00211049	0.0164849	Up
ENSG00000070669	ASNS	1.61648	1.1245e-25	1.62135e-23	Up
ENSG00000205038	PKHD1L1	1.60596	6.01826e-06	9.51209e-05	Up
ENSG00000138792	ENPEP	1.60283	3.60139e-06	6.1163e-05	Up
ENSG00000108576	SLC6A4	1.60065	3.48171e-37	1.07344e-34	Up
ENSG00000173114	LRRN3	1.59475	4.1965e-26	6.30815e-24	Up
ENSG00000075223	SEMA3C	1.59374	9.75049e-58	6.88872e-55	Up
ENSG00000162595	DIRAS3	1.57467	1.99325e-09	6.41562e-08	Up
ENSG00000196139	AKR1C3	1.56633	3.92461e-05	0.000516338	Up
ENSG00000150394	CDH8	1.55992	1.83716e-19	1.55443e-17	Up
ENSG00000197991		1.54696	2.95806e-30	5.57299e-28	Up
ENSG00000267280	TBX2-AS1	1.54436	5.90029e-05	0.000740418	Up
ENSG00000108018	SORCS1	1.54189	6.96671e-11	2.73443e-09	Up
ENSG00000166002	SMCO4	1.53769	2.23857e-05	0.000309804	Up
ENSG00000130234	ACE2	1.53639	1.07823e-20	1.04352e-18	Up
ENSG00000150722	PPP1R1C	1.53224	7.18915e-06	0.000112122	Up
ENSG00000155849	ELMO1	1.5316	3.37017e-06	5.74433e-05	Up
ENSG00000100889	PCK2	1.52284	7.26497e-07	1.43773e-05	Up
ENSG00000106819	ASPN	1.50177	8.24081e-19	6.57868e-17	Up
ENSG00000146374	RSPO3	1.4952	8.5647e-13	4.17308e-11	Up
ENSG00000230426	LINC01036	1.49499	0.000577001	0.00538508	Up
ENSG00000128573	FOXP2	1.48749	0.000434709	0.00422451	Up
ENSG00000092621	PHGDH	1.48686	9.64857e-36	2.62181e-33	Up
ENSG00000196376	SLC35F1	1.48529	0.000173992	0.00190287	Up
ENSG00000171522	PTGER4	1.48075	0.00129145	0.0108873	Up
ENSG00000227268	KLLN	1.47676	0.00610526	0.0391089	Up
ENSG00000121361	KCNJ8	1.47391	0.000160837	0.00177966	Up
ENSG00000134548	SPX	1.46736	6.01155e-06	9.51209e-05	Up
ENSG00000044524	EPHA3	1.46153	1.09298e-15	6.77361e-14	Up
ENSG00000145721	LIX1	1.455	1.02635e-10	3.96237e-09	Up
ENSG00000154188	ANGPT1	1.45004	4.12808e-16	2.62747e-14	Up
ENSG00000069702	TGFBR3	1.44913	5.57403e-13	2.74429e-11	Up
ENSG00000159403	C1R	1.44705	3.08591e-06	5.29816e-05	Up
ENSG00000120885	CLU	1.44287	1.06612e-87	1.07602e-84	Up
ENSG00000007952	NOX1	1.43729	1.36847e-05	0.000199756	Up
ENSG00000227544		1.43578	1.17858e-09	3.95565e-08	Up
ENSG00000150672	DLG2	1.42191	2.84108e-06	4.93176e-05	Up
ENSG00000174348	PODN	1.41996	4.75864e-06	7.79138e-05	Up
ENSG00000137571	SLCO5A1	1.41926	0.000197289	0.0021183	Up
ENSG00000103196	CRISPLD2	1.41286	5.83407e-09	1.70674e-07	Up
ENSG00000084453	SLCO1A2	1.41167	0.00033697	0.00338889	Up
ENSG00000111860	CEP85L	1.40238	1.33777e-16	8.75126e-15	Up
ENSG00000235505	CASP4LP	1.40197	0.00302305	0.0223292	Up
ENSG00000105825	TFPI2	1.3872	1.29678e-06	2.45295e-05	Up
ENSG00000026103	FAS	1.38689	1.46032e-09	4.83238e-08	Up
ENSG00000171951	SCG2	1.38185	4.85875e-06	7.90945e-05	Up
ENSG00000075213	SEMA3A	1.37948	5.1896e-79	4.88861e-76	Up
ENSG00000107518	ATRNL1	1.37842	1.93693e-30	3.74916e-28	Up
ENSG00000087842	PIR	1.37443	1.8513e-09	6.02739e-08	Up
ENSG00000189056	RELN	1.36713	1.18963e-06	2.26543e-05	Up
ENSG00000101938	CHRDL1	1.349	0.00358885	0.0254978	Up
ENSG00000099139	PCSK5	1.34846	6.7896e-06	0.000106478	Up
ENSG00000174292	TNK1	1.34604	0.00557275	0.0363555	Up
ENSG00000247400	DNAJC3-DT	1.34425	0.00453879	0.0310008	Up
ENSG00000118257	NRP2	1.34163	2.64782e-36	7.63545e-34	Up
ENSG00000000005	TNMD	1.34074	4.11967e-07	8.48555e-06	Up
ENSG00000136010	ALDH1L2	1.34005	2.93385e-08	7.59255e-07	Up
ENSG00000125845	BMP2	1.33035	1.5225e-16	9.91381e-15	Up
ENSG00000247572	CKMT2-AS1	1.32614	0.000406218	0.00399156	Up
ENSG00000173588	CEP83	1.32564	3.35097e-16	2.15224e-14	Up
ENSG00000187134	AKR1C1	1.31636	1.96256e-08	5.27206e-07	Up
ENSG00000184156	KCNQ3	1.313	5.18466e-10	1.85467e-08	Up
ENSG00000135333	EPHA7	1.30502	8.09846e-47	3.94591e-44	Up
ENSG00000247903		1.30269	1.24407e-07	2.85832e-06	Up
ENSG00000112769	LAMA4	1.29659	4.49173e-41	1.81338e-38	Up
ENSG00000151012	SLC7A11	1.29097	2.02132e-21	2.05477e-19	Up
ENSG00000158406	H4C8	1.28948	0.00267114	0.0201493	Up
ENSG00000114423	CBLB	1.28318	9.76927e-17	6.60478e-15	Up
ENSG00000164171	ITGA2	1.28223	3.01554e-18	2.29084e-16	Up
ENSG00000135218	CD36	1.27828	9.26297e-05	0.00109241	Up
ENSG00000135069	PSAT1	1.26546	1.44483e-12	6.85082e-11	Up
ENSG00000196878	LAMB3	1.26074	0.000579534	0.00540159	Up
ENSG00000163406	SLC15A2	1.25958	9.786e-06	0.000146946	Up
ENSG00000178776	C5orf46	1.25431	3.72043e-06	6.30333e-05	Up
ENSG00000183166	CALN1	1.23493	0.00453228	0.0309826	Up
ENSG00000197565	COL4A6	1.23191	1.94603e-39	7.0506e-37	Up
ENSG00000148541	FAM13C	1.23097	0.00159161	0.0129547	Up
ENSG00000140285	FGF7	1.22851	0.000730249	0.00660168	Up
ENSG00000172137	CALB2	1.22391	9.35099e-06	0.000141315	Up
ENSG00000267321	SNHG30	1.22331	0.0050012	0.0333807	Up
ENSG00000164035	EMCN	1.21815	1.17774e-05	0.000174621	Up
ENSG00000117151	CTBS	1.21785	2.05248e-07	4.50335e-06	Up
ENSG00000128594	LRRC4	1.21651	0.0075074	0.0463746	Up
ENSG00000179915	NRXN1	1.20412	2.45892e-08	6.50601e-07	Up
ENSG00000187720	THSD4	1.20278	8.9369e-11	3.45968e-09	Up
ENSG00000145242	EPHA5	1.20096	8.84681e-07	1.71947e-05	Up
ENSG00000067798	NAV3	1.19295	1.57792e-06	2.9107e-05	Up
ENSG00000162670	BRINP3	1.19185	3.95078e-15	2.31637e-13	Up
ENSG00000180573	H2AC6	1.18727	2.84634e-08	7.42044e-07	Up
ENSG00000123739	PLA2G12A	1.18438	1.42802e-17	1.02949e-15	Up
ENSG00000174502	SLC26A9	1.18224	0.00813896	0.0495065	Up
ENSG00000160588	MPZL3	1.18037	0.00563268	0.0367112	Up
ENSG00000136943	CTSV	1.17927	1.12861e-15	6.96386e-14	Up
ENSG00000171766	GATM	1.17666	4.69143e-23	5.4336e-21	Up
ENSG00000196482	ESRRG	1.17406	2.33917e-11	9.86178e-10	Up
ENSG00000081803	CADPS2	1.16941	1.00652e-09	3.43529e-08	Up
ENSG00000156011	PSD3	1.16861	1.5632e-35	4.16756e-33	Up
ENSG00000008517	IL32	1.15969	0.0058818	0.038054	Up
ENSG00000148386	LCN9	1.15536	5.71811e-05	0.000721401	Up
ENSG00000147257	GPC3	1.15309	2.52718e-06	4.46922e-05	Up
ENSG00000166343	MSS51	1.15247	7.13473e-06	0.00011152	Up
ENSG00000170837	GPR27	1.1492	0.00405555	0.0282817	Up
ENSG00000169174	PCSK9	1.14444	5.70231e-06	9.08384e-05	Up
ENSG00000104856	RELB	1.14207	0.002009	0.015797	Up
ENSG00000267313	KC6	1.13664	0.00142245	0.0117608	Up
ENSG00000132872	SYT4	1.13308	7.25984e-07	1.43773e-05	Up
ENSG00000153993	SEMA3D	1.10891	1.13124e-24	1.45313e-22	Up
ENSG00000273344	PAXIP1-DT	1.10654	0.00660786	0.0417012	Up
ENSG00000144452	ABCA12	1.10586	0.000169359	0.00185914	Up
ENSG00000065911	MTHFD2	1.10418	1.31873e-15	8.06653e-14	Up
ENSG00000162643	DNAI3	1.0994	0.00319837	0.0232714	Up
ENSG00000058091	CDK14	1.09906	1.14976e-24	1.46362e-22	Up
ENSG00000115841	RMDN2	1.09687	0.00180326	0.0144199	Up
ENSG00000128965	CHAC1	1.09521	0.000518113	0.00491008	Up
ENSG00000204789	ZNF204P	1.08325	0.000339004	0.0034045	Up
ENSG00000170962	PDGFD	1.07826	1.14939e-22	1.26881e-20	Up
ENSG00000130956	HABP4	1.06918	5.52831e-09	1.6274e-07	Up
ENSG00000072274	TFRC	1.06535	3.49457e-37	1.07344e-34	Up
ENSG00000163053	SLC16A14	1.06504	0.00351801	0.0250781	Up
ENSG00000215386	MIR99AHG	1.06141	1.66162e-06	3.04128e-05	Up
ENSG00000143772	ITPKB	1.06069	1.4133e-10	5.36825e-09	Up
ENSG00000163661	PTX3	1.05856	4.41149e-26	6.56151e-24	Up
ENSG00000148948	LRRC4C	1.0513	1.43129e-05	0.000207639	Up
ENSG00000133627	ACTR3B	1.04718	2.63328e-05	0.0003595	Up
ENSG00000130766	SESN2	1.04532	4.36178e-15	2.5259e-13	Up
ENSG00000067715	SYT1	1.04116	5.95445e-05	0.00074589	Up
ENSG00000165194	PCDH19	1.03496	0.00823089	0.0498297	Up
ENSG00000217330	SSXP10	1.03438	0.000134248	0.00151724	Up
ENSG00000132906	CASP9	1.03298	2.40804e-06	4.28534e-05	Up
ENSG00000170396	ZNF804A	1.03152	7.68282e-05	0.000930234	Up
ENSG00000145685	LHFPL2	1.02844	3.76502e-18	2.8148e-16	Up
ENSG00000128052	KDR	1.02784	1.41532e-08	3.89076e-07	Up
ENSG00000214293	APTR	1.02767	0.00237969	0.0182491	Up
ENSG00000128272	ATF4	1.02629	1.1286e-43	5.14424e-41	Up
ENSG00000184719	RNLS	1.02167	0.000252189	0.00261632	Up
ENSG00000166670	MMP10	1.02052	0.00021474	0.00227798	Up
ENSG00000003989	SLC7A2	1.01841	5.07365e-18	3.75344e-16	Up
ENSG00000082438	COBLL1	1.01411	6.85144e-07	1.36353e-05	Up
ENSG00000221886	ZBED8	1.00823	0.00396214	0.0277566	Up
ENSG00000198846	TOX	1.00464	3.24397e-07	6.8312e-06	Up
ENSG00000183098	GPC6	1.00027	2.88253e-37	9.25687e-35	Up
ENSG00000182326	C1S	0.995464	1.05046e-09	3.57663e-08	Up
ENSG00000102271	KLHL4	0.984973	1.65741e-17	1.18879e-15	Up
ENSG00000197763	TXNRD3	0.983441	0.00354918	0.0252645	Up
ENSG00000170381	SEMA3E	0.982538	0.00460877	0.0313387	Up
ENSG00000185774	KCNIP4	0.981137	0.000139488	0.00157049	Up
ENSG00000196911	KPNA5	0.980516	1.14087e-06	2.17845e-05	Up
ENSG00000169105	CHST14	0.979773	9.43728e-08	2.24116e-06	Up
ENSG00000090339	ICAM1	0.970797	0.00702961	0.0438536	Up
ENSG00000107282	APBA1	0.969714	1.77761e-06	3.22848e-05	Up
ENSG00000115902	SLC1A4	0.965079	3.1143e-22	3.33371e-20	Up
ENSG00000143507	DUSP10	0.959392	0.00562309	0.0366656	Up
ENSG00000124098	FAM210B	0.956391	4.58533e-20	4.04942e-18	Up
ENSG00000124766	SOX4	0.953949	2.99376e-33	6.71457e-31	Up
ENSG00000170448	NFXL1	0.95337	2.9464e-06	5.08956e-05	Up
ENSG00000245556	SCAMP1-AS1	0.95315	0.00580112	0.0377046	Up
ENSG00000173530	TNFRSF10D	0.949451	1.74228e-18	1.36013e-16	Up
ENSG00000197859	ADAMTSL2	0.946725	0.00373292	0.0263862	Up
ENSG00000078328	RBFOX1	0.944908	5.46009e-06	8.78714e-05	Up
ENSG00000163071	SPATA18	0.944369	2.81716e-10	1.02859e-08	Up
ENSG00000160200	CBS	0.943819	1.46091e-08	3.99278e-07	Up
ENSG00000119888	EPCAM	0.939942	4.703e-08	1.18879e-06	Up
ENSG00000182771	GRID1	0.937661	2.73629e-07	5.87595e-06	Up
ENSG00000141441	GAREM1	0.936945	2.27698e-05	0.000314812	Up
ENSG00000064115	TM7SF3	0.936333	1.10627e-17	8.01622e-16	Up
ENSG00000184601	C14orf180	0.934829	0.0029693	0.0220011	Up
ENSG00000182199	SHMT2	0.932943	4.97882e-19	4.06651e-17	Up
ENSG00000177943	MAMDC4	0.932363	0.000816711	0.00730388	Up
ENSG00000197893	NRAP	0.931234	1.77495e-05	0.000252569	Up
ENSG00000136732	GYPC	0.930668	7.28584e-07	1.43984e-05	Up
ENSG00000143171	RXRG	0.927665	0.00439551	0.0302084	Up
ENSG00000112378	PERP	0.924021	1.41309e-24	1.76699e-22	Up
ENSG00000146072	TNFRSF21	0.923746	4.45061e-19	3.67761e-17	Up
ENSG00000260604		0.921951	8.30403e-07	1.62741e-05	Up
ENSG00000130513	GDF15	0.918791	4.54901e-06	7.5003e-05	Up
ENSG00000147010	SH3KBP1	0.917729	1.73675e-05	0.000247631	Up
ENSG00000176658	MYO1D	0.911857	3.50611e-18	2.64927e-16	Up
ENSG00000073737	DHRS9	0.908131	5.72661e-09	1.68226e-07	Up
ENSG00000162772	ATF3	0.907857	0.00239208	0.0183099	Up
ENSG00000092421	SEMA6A	0.907637	0.000982136	0.00861426	Up
ENSG00000171033	PKIA	0.90632	1.93146e-18	1.49953e-16	Up
ENSG00000162407	PLPP3	0.90317	1.88411e-07	4.16626e-06	Up
ENSG00000175899	A2M	0.90009	3.69207e-33	8.1514e-31	Up
ENSG00000109846	CRYAB	0.899285	2.19609e-29	3.92795e-27	Up
ENSG00000256043	CTSO	0.898427	3.38913e-05	0.000450503	Up
ENSG00000225648	SBDSP1	0.895364	1.3322e-06	2.51658e-05	Up
ENSG00000144331	ZNF385B	0.895183	1.46742e-08	4.00283e-07	Up
ENSG00000139220	PPFIA2	0.895152	0.0079814	0.0487369	Up
ENSG00000133169	BEX1	0.892726	1.50071e-14	8.1873e-13	Up
ENSG00000154265	ABCA5	0.88999	5.98539e-05	0.000748214	Up
ENSG00000117595	IRF6	0.889833	0.00425958	0.0294174	Up
ENSG00000143951	WDPCP	0.888652	0.000515859	0.00489201	Up
ENSG00000078804	TP53INP2	0.887489	1.16005e-28	2.02363e-26	Up
ENSG00000188153	COL4A5	0.885489	3.47126e-47	1.75175e-44	Up
ENSG00000144278	GALNT13	0.884133	0.00100732	0.00880233	Up
ENSG00000150893	FREM2	0.883995	2.66324e-09	8.3812e-08	Up
ENSG00000172348	RCAN2	0.88049	4.33723e-15	2.52202e-13	Up
ENSG00000078053	AMPH	0.879521	3.77416e-07	7.80803e-06	Up
ENSG00000111452	ADGRD1	0.876439	0.000578508	0.00539559	Up
ENSG00000137077	CCL21	0.875047	0.000767035	0.00689893	Up
ENSG00000185274	GALNT17	0.870128	0.000899025	0.00793951	Up
ENSG00000123268	ATF1	0.867605	8.36719e-05	0.00100194	Up
ENSG00000106069	CHN2	0.867485	2.83076e-05	0.000384603	Up
ENSG00000055813	CCDC85A	0.866933	0.00663119	0.0418111	Up
ENSG00000184678	H2BC21	0.863492	3.15917e-11	1.30143e-09	Up
ENSG00000137166	FOXP4	0.862785	1.04226e-07	2.45168e-06	Up
ENSG00000237945	LINC00649	0.861763	0.000156255	0.00173849	Up
ENSG00000184226	PCDH9	0.861179	7.70381e-05	0.000931976	Up
ENSG00000121068	TBX2	0.859624	2.61103e-08	6.85759e-07	Up
ENSG00000243701	DUBR	0.856967	5.57884e-05	0.000706354	Up
ENSG00000106105	GARS1	0.856123	9.92605e-23	1.10437e-20	Up
ENSG00000148926	ADM	0.854803	0.0038213	0.0269436	Up
ENSG00000131323	TRAF3	0.854279	3.63369e-09	1.11375e-07	Up
ENSG00000185963	BICD2	0.852474	3.24976e-12	1.47244e-10	Up
ENSG00000089597	GANAB	0.850956	4.54648e-39	1.60604e-36	Up
ENSG00000161642	ZNF385A	0.850257	0.00014707	0.00165059	Up
ENSG00000254535	PABPC4L	0.846618	0.00132286	0.0111089	Up
ENSG00000162998	FRZB	0.846392	1.29637e-14	7.16672e-13	Up
ENSG00000103257	SLC7A5	0.844767	1.34552e-22	1.47382e-20	Up
ENSG00000116183	PAPPA2	0.843635	0.00116603	0.00996733	Up
ENSG00000146733	PSPH	0.843359	4.52162e-11	1.82024e-09	Up
ENSG00000082293	COL19A1	0.84221	0.00621913	0.0396733	Up
ENSG00000117758	STX12	0.839386	1.14747e-08	3.18541e-07	Up
ENSG00000198890	PRMT6	0.837941	1.07301e-07	2.50606e-06	Up
ENSG00000133019	CHRM3	0.836078	0.0048736	0.0327144	Up
ENSG00000154822	PLCL2	0.835338	8.14532e-06	0.000125238	Up
ENSG00000000971	CFH	0.834032	0.000248509	0.00258383	Up
ENSG00000215808	LINC01139	0.832328	0.00406071	0.0282855	Up
ENSG00000049130	KITLG	0.832122	5.9753e-11	2.37166e-09	Up
ENSG00000101333	PLCB4	0.830468	1.07711e-09	3.63235e-08	Up
ENSG00000133639	BTG1	0.826879	1.1993e-14	6.69805e-13	Up
ENSG00000111696	NT5DC3	0.824877	0.000159234	0.00176608	Up
ENSG00000147408	CSGALNACT1	0.823001	0.00486209	0.0326683	Up
ENSG00000164946	FREM1	0.822719	1.24736e-15	7.6631e-14	Up
ENSG00000145545	SRD5A1	0.822562	0.000197789	0.00212206	Up
ENSG00000169908	TM4SF1	0.819447	4.63274e-11	1.85784e-09	Up
ENSG00000112782	CLIC5	0.819074	0.00465884	0.0316183	Up
ENSG00000163513	TGFBR2	0.81874	5.29367e-17	3.63105e-15	Up
ENSG00000137871	ZNF280D	0.818661	0.00539743	0.035522	Up
ENSG00000114480	GBE1	0.817268	8.86419e-19	6.99727e-17	Up
ENSG00000133710	SPINK5	0.8165	0.000505055	0.00480244	Up
ENSG00000116741	RGS2	0.816478	2.45785e-05	0.000337507	Up
ENSG00000179195	ZNF664	0.815145	3.62559e-20	3.24238e-18	Up
ENSG00000269893	SNHG8	0.814305	0.00134584	0.0112458	Up
ENSG00000260804	LINC01963	0.813908	0.00162607	0.0131746	Up
ENSG00000064225	ST3GAL6	0.81274	1.34192e-06	2.53155e-05	Up
ENSG00000156535	CD109	0.811697	1.70577e-06	3.11e-05	Up
ENSG00000169131	ZNF354A	0.810069	0.00200604	0.015792	Up
ENSG00000112320	SOBP	0.808772	7.74867e-06	0.00011966	Up
ENSG00000166197	NOLC1	0.80809	1.8427e-10	6.85192e-09	Up
ENSG00000152689	RASGRP3	0.80652	4.63671e-09	1.38513e-07	Up
ENSG00000141376	BCAS3	0.800894	5.61648e-06	8.9572e-05	Up
ENSG00000225791	TRAM2-AS1	0.800503	0.0062081	0.0396208	Up
ENSG00000105327	BBC3	0.799613	0.000632339	0.00583984	Up
ENSG00000185760	KCNQ5	0.795966	0.000466007	0.00450388	Up
ENSG00000184319	RPL23AP82	0.794395	0.000108307	0.00125646	Up
ENSG00000165124	SVEP1	0.793834	2.57792e-05	0.000352965	Up
ENSG00000169891	REPS2	0.790247	5.88066e-08	1.45778e-06	Up
ENSG00000167617	CDC42EP5	0.789607	0.00620218	0.0396009	Up
ENSG00000178053	MLF1	0.789404	3.91556e-07	8.08872e-06	Up
ENSG00000113396	SLC27A6	0.783127	2.22807e-28	3.83934e-26	Up
ENSG00000157600	TMEM164	0.783103	3.25259e-07	6.83915e-06	Up
ENSG00000110693	SOX6	0.781746	0.000643108	0.0059238	Up
ENSG00000116016	EPAS1	0.780009	1.55748e-06	2.88053e-05	Up
ENSG00000132329	RAMP1	0.779037	0.000526989	0.00497669	Up
ENSG00000140265	ZSCAN29	0.772019	0.000130597	0.00148101	Up
ENSG00000166471	TMEM41B	0.771776	8.52616e-07	1.66632e-05	Up
ENSG00000182168	UNC5C	0.770946	4.42132e-05	0.00057315	Up
ENSG00000081189	MEF2C	0.770828	2.28819e-11	9.70933e-10	Up
ENSG00000138798	EGF	0.769833	0.0011317	0.00971503	Up
ENSG00000144451	SPAG16	0.769609	0.000509525	0.00484169	Up
ENSG00000167740	CYB5D2	0.768447	0.000627753	0.00580507	Up
ENSG00000169359	SLC33A1	0.766607	6.65948e-06	0.000104554	Up
ENSG00000196975	ANXA4	0.765161	1.79659e-06	3.25459e-05	Up
ENSG00000092068	SLC7A8	0.765097	0.00367097	0.0260004	Up
ENSG00000117899	MESD	0.76437	6.06143e-07	1.21659e-05	Up
ENSG00000138757	G3BP2	0.763665	5.74044e-36	1.59044e-33	Up
ENSG00000060491	OGFR	0.760916	0.000109842	0.00127323	Up
ENSG00000114200	BCHE	0.758937	1.65875e-09	5.43807e-08	Up
ENSG00000003096	KLHL13	0.757782	1.86011e-08	5.00635e-07	Up
ENSG00000183696	UPP1	0.756721	6.06285e-08	1.49508e-06	Up
ENSG00000235954	TTC28-AS1	0.756629	0.0064718	0.0410074	Up
ENSG00000130066	SAT1	0.75617	2.06475e-18	1.58861e-16	Up
ENSG00000169372	CRADD	0.755912	0.0058678	0.0380011	Up
ENSG00000154655	L3MBTL4	0.755778	0.00725961	0.0450497	Up
ENSG00000153132	CLGN	0.753954	3.5139e-09	1.08173e-07	Up
ENSG00000186073	CDIN1	0.750791	6.76487e-10	2.3719e-08	Up
ENSG00000110987	BCL7A	0.747436	7.09989e-06	0.000111098	Up
ENSG00000153094	BCL2L11	0.744865	0.000482912	0.00464187	Up
ENSG00000168003	SLC3A2	0.74318	8.0081e-15	4.56268e-13	Up
ENSG00000049192	ADAMTS6	0.74291	5.21162e-05	0.000664622	Up
ENSG00000137573	SULF1	0.741416	1.83786e-56	1.23661e-53	Up
ENSG00000109472	CPE	0.741352	8.59523e-19	6.82307e-17	Up
ENSG00000110400	NECTIN1	0.739896	3.42552e-13	1.72867e-11	Up
ENSG00000152894	PTPRK	0.7372	2.94911e-12	1.34858e-10	Up
ENSG00000123728	RAP2C	0.734287	2.4474e-07	5.31209e-06	Up
ENSG00000205678	TECRL	0.733241	2.04417e-35	5.25167e-33	Up
ENSG00000138639	ARHGAP24	0.732484	0.00515201	0.0343387	Up
ENSG00000166986	MARS1	0.730159	5.98856e-19	4.86313e-17	Up
ENSG00000177169	ULK1	0.729873	1.05699e-09	3.58655e-08	Up
ENSG00000110619	CARS1	0.726148	5.07537e-05	0.000649004	Up
ENSG00000176623	RMDN1	0.722096	1.09897e-08	3.06282e-07	Up
ENSG00000178585	CTNNBIP1	0.721812	2.01352e-05	0.000282252	Up
ENSG00000104679	R3HCC1	0.718917	8.84373e-05	0.0010501	Up
ENSG00000165071	TMEM71	0.718433	0.000325013	0.00328265	Up
ENSG00000175928	LRRN1	0.71832	0.0026701	0.0201493	Up
ENSG00000189184	PCDH18	0.71708	0.000318409	0.00322748	Up
ENSG00000171552	BCL2L1	0.715793	2.61053e-10	9.58097e-09	Up
ENSG00000154736	ADAMTS5	0.714198	4.5559e-09	1.36388e-07	Up
ENSG00000143367	TUFT1	0.711302	0.00186177	0.0148067	Up
ENSG00000102158	MAGT1	0.71111	1.4632e-18	1.14862e-16	Up
ENSG00000162989	KCNJ3	0.707843	1.55801e-05	0.000224182	Up
ENSG00000135116	HRK	0.707281	0.00112056	0.0096418	Up
ENSG00000092445	TYRO3	0.706463	0.000157485	0.00174942	Up
ENSG00000113552	GNPDA1	0.705154	6.3693e-05	0.000788766	Up
ENSG00000268518		0.704747	2.29267e-21	2.31396e-19	Up
ENSG00000140044	JDP2	0.703864	0.00203534	0.0159774	Up
ENSG00000065491	TBC1D22B	0.701331	0.00135003	0.0112742	Up
ENSG00000047648	ARHGAP6	0.701002	0.00729007	0.0452189	Up
ENSG00000169118	CSNK1G1	0.699973	2.81545e-05	0.000383259	Up
ENSG00000178568	ERBB4	0.699757	7.90366e-10	2.76039e-08	Up
ENSG00000153956	CACNA2D1	0.69821	4.46648e-13	2.21444e-11	Up
ENSG00000164953	TMEM67	0.695744	0.000274728	0.00281911	Up
ENSG00000197728	RPS26	0.693842	6.34591e-09	1.85264e-07	Up
ENSG00000135549	PKIB	0.692548	1.0626e-07	2.48904e-06	Up
ENSG00000106392	C1GALT1	0.692528	5.89796e-08	1.45951e-06	Up
ENSG00000158813	EDA	0.691594	0.000646087	0.00593963	Up
ENSG00000090861	AARS1	0.690122	1.41527e-14	7.78123e-13	Up
ENSG00000138735	PDE5A	0.689982	0.000105644	0.0012286	Up
ENSG00000254635	WAC-AS1	0.6896	2.42534e-05	0.00033369	Up
ENSG00000120327	PCDHB14	0.689325	0.00349034	0.0249209	Up
ENSG00000086062	B4GALT1	0.687896	1.78625e-06	3.24001e-05	Up
ENSG00000185420	SMYD3	0.685888	0.00122244	0.0103867	Up
ENSG00000107562	CXCL12	0.68518	2.21449e-44	1.04303e-41	Up
ENSG00000165476	REEP3	0.683789	1.66326e-16	1.07807e-14	Up
ENSG00000143420	ENSA	0.680436	5.3697e-12	2.40107e-10	Up
ENSG00000162627	SNX7	0.679853	0.000413108	0.004048	Up
ENSG00000160888	IER2	0.679735	0.00296158	0.0219555	Up
ENSG00000137449	CPEB2	0.67801	1.72284e-07	3.84578e-06	Up
ENSG00000007944	MYLIP	0.677961	0.000189226	0.00203793	Up
ENSG00000157240	FZD1	0.676923	6.69824e-17	4.57228e-15	Up
ENSG00000197429	IPP	0.676725	0.00330857	0.0239376	Up
ENSG00000122557	HERPUD2	0.67657	6.00696e-05	0.000749808	Up
ENSG00000110492	MDK	0.676427	1.57603e-25	2.22693e-23	Up
ENSG00000148942	SLC5A12	0.675709	0.00638674	0.0405412	Up
ENSG00000138794	CASP6	0.675489	0.00319596	0.0232658	Up
ENSG00000135047	CTSL	0.67436	2.45169e-08	6.4995e-07	Up
ENSG00000105281	SLC1A5	0.674102	1.61602e-07	3.62449e-06	Up
ENSG00000244694	PTCHD4	0.673628	0.00121913	0.0103648	Up
ENSG00000100647	SUSD6	0.673337	3.76679e-09	1.15205e-07	Up
ENSG00000112773	TENT5A	0.669647	1.04279e-07	2.45168e-06	Up
ENSG00000188786	MTF1	0.666706	0.00138608	0.01151	Up
ENSG00000198113	TOR4A	0.664297	5.38506e-05	0.000685503	Up
ENSG00000204219	TCEA3	0.663616	1.03033e-06	1.97806e-05	Up
ENSG00000131773	KHDRBS3	0.663322	0.00438623	0.0301593	Up
ENSG00000100906	NFKBIA	0.663111	0.00170933	0.013778	Up
ENSG00000071242	RPS6KA2	0.661353	3.69985e-12	1.67025e-10	Up
ENSG00000205707	ETFRF1	0.655976	0.00327057	0.0237148	Up
ENSG00000152782	PANK1	0.655739	0.00100977	0.00881292	Up
ENSG00000113580	NR3C1	0.655324	1.71807e-05	0.000245215	Up
ENSG00000143768	LEFTY2	0.652913	6.10777e-14	3.25671e-12	Up
ENSG00000161249	DMKN	0.652664	0.00305284	0.0225139	Up
ENSG00000154639	CXADR	0.651826	2.06867e-18	1.58861e-16	Up
ENSG00000154330	PGM5	0.65037	3.3846e-09	1.04878e-07	Up
ENSG00000145687	SSBP2	0.647552	5.08434e-08	1.27832e-06	Up
ENSG00000182247	UBE2E2	0.646841	4.43056e-06	7.32281e-05	Up
ENSG00000137872	SEMA6D	0.646691	2.39667e-08	6.36559e-07	Up
ENSG00000172572	PDE3A	0.645812	1.4259e-14	7.80926e-13	Up
ENSG00000138061	CYP1B1	0.645385	0.000220693	0.0023272	Up
ENSG00000012232	EXTL3	0.64418	1.23133e-10	4.72792e-09	Up
ENSG00000184194	GPR173	0.641546	0.00358918	0.0254978	Up
ENSG00000071575	TRIB2	0.640651	4.54015e-09	1.36205e-07	Up
ENSG00000196562	SULF2	0.640646	2.64429e-08	6.93207e-07	Up
ENSG00000116017	ARID3A	0.638532	2.46335e-08	6.50601e-07	Up
ENSG00000111275	ALDH2	0.638525	8.52855e-05	0.00101695	Up
ENSG00000140598	EFL1	0.637195	9.12655e-06	0.000138516	Up
ENSG00000143341	HMCN1	0.634982	4.98902e-20	4.37856e-18	Up
ENSG00000163041	H3-3A	0.634308	1.33831e-21	1.38031e-19	Up
ENSG00000164125	GASK1B	0.631699	5.8494e-18	4.30479e-16	Up
ENSG00000197136	PCNX3	0.631612	1.99657e-05	0.000280712	Up
ENSG00000172209	GPR22	0.631122	2.68827e-06	4.71867e-05	Up
ENSG00000136156	ITM2B	0.629977	2.4619e-27	4.04496e-25	Up
ENSG00000138347	MYPN	0.629748	0.00592048	0.0382342	Up
ENSG00000161513	FDXR	0.626984	0.00244048	0.0186325	Up
ENSG00000135535	CD164	0.625375	5.03517e-25	6.84105e-23	Up
ENSG00000178988	MRFAP1L1	0.622925	8.56582e-08	2.04451e-06	Up
ENSG00000105223	PLD3	0.622878	2.83082e-37	9.25687e-35	Up
ENSG00000163638	ADAMTS9	0.621047	1.17935e-16	7.8236e-15	Up
ENSG00000001036	FUCA2	0.620794	0.00020841	0.00221917	Up
ENSG00000164093	PITX2	0.620558	0.00334146	0.0241138	Up
ENSG00000143164	DCAF6	0.619679	1.8848e-10	6.9718e-09	Up
ENSG00000138448	ITGAV	0.619494	6.55975e-53	3.86206e-50	Up
ENSG00000159720	ATP6V0D1	0.619243	5.14881e-10	1.84652e-08	Up
ENSG00000119471	HSDL2	0.617748	2.10643e-09	6.7339e-08	Up
ENSG00000235437	LINC01278	0.617239	6.20237e-07	1.24311e-05	Up
ENSG00000104723	TUSC3	0.614256	1.79218e-15	1.08685e-13	Up
ENSG00000196517	SLC6A9	0.613865	0.00505266	0.0337083	Up
ENSG00000131374	TBC1D5	0.613472	7.00792e-08	1.69849e-06	Up
ENSG00000167969	ECI1	0.610521	0.000303743	0.00309213	Up
ENSG00000143537	ADAM15	0.607338	0.000832382	0.00743461	Up
ENSG00000245694	CRNDE	0.606864	0.000624827	0.00578558	Up
ENSG00000067113	PLPP1	0.605501	0.00185691	0.0147904	Up
ENSG00000198478	SH3BGRL2	0.603777	6.65208e-05	0.000819476	Up
ENSG00000166710	B2M	0.601665	1.21019e-20	1.14765e-18	Up
ENSG00000180354	MTURN	0.60009	8.35489e-06	0.000128042	Up
ENSG00000167186	COQ7	0.599776	0.00158299	0.012892	Up
ENSG00000138678	GPAT3	0.594327	0.00775904	0.0476468	Up
ENSG00000116918	TSNAX	0.594291	0.000486454	0.00466007	Up
ENSG00000144566	RAB5A	0.594211	4.23774e-06	7.06124e-05	Up
ENSG00000123131	PRDX4	0.593904	0.000182121	0.00197345	Up
ENSG00000170385	SLC30A1	0.592909	3.38253e-05	0.000450049	Up
ENSG00000179010	MRFAP1	0.592137	2.9851e-22	3.21981e-20	Up
ENSG00000129636	ITFG1	0.58952	3.14516e-09	9.78878e-08	Up
ENSG00000169862	CTNND2	0.589079	0.00520851	0.0345684	Up
ENSG00000113407	TARS1	0.589005	4.47034e-11	1.80474e-09	Up
ENSG00000146281	PM20D2	0.588644	2.02537e-05	0.00028353	Up
ENSG00000118363	SPCS2	0.588502	0.000209505	0.00222914	Up
ENSG00000153936	HS2ST1	0.588381	1.41265e-06	2.63681e-05	Up
ENSG00000181588	MEX3D	0.588137	0.0052736	0.0348857	Up
ENSG00000164307	ERAP1	0.58516	2.30229e-05	0.000318	Up
ENSG00000106070	GRB10	0.584688	0.00132316	0.0111089	Up
ENSG00000181027	FKRP	0.584323	3.46509e-05	0.000459734	Up
ENSG00000015676	NUDCD3	0.584262	1.0957e-08	3.05973e-07	Up
ENSG00000174749	FAM241A	0.583691	0.00333684	0.0241051	Up
ENSG00000128656	CHN1	0.583577	0.000124597	0.00142209	Up
ENSG00000164066	INTU	0.583118	0.00102538	0.00892705	Up
ENSG00000058085	LAMC2	0.582884	2.82261e-06	4.91782e-05	Up
ENSG00000235655	H3P6	0.580494	1.4279e-05	0.000207362	Up
ENSG00000154065	ANKRD29	-3.76581	0.000375081	0.00372121	Down
ENSG00000103316	CRYM	-3.65389	0.000614498	0.00569795	Down
ENSG00000140538	NTRK3	-3.42568	2.23982e-07	4.89917e-06	Down
ENSG00000146013	GFRA3	-3.19043	9.54455e-06	0.000143932	Down
ENSG00000103184	SEC14L5	-2.97509	1.43715e-07	3.25432e-06	Down
ENSG00000165105	RASEF	-2.93942	1.41227e-08	3.88993e-07	Down
ENSG00000184524	CEND1	-2.87313	3.49107e-23	4.11074e-21	Down
ENSG00000157103	SLC6A1	-2.47564	1.06626e-19	9.24308e-18	Down
ENSG00000237550		-2.45048	2.00879e-31	3.99778e-29	Down
ENSG00000179292	TMEM151A	-2.37996	0.00667674	0.0420233	Down
ENSG00000105409	ATP1A3	-2.3467	7.67239e-11	2.99478e-09	Down
ENSG00000197471	SPN	-2.31037	3.9202e-06	6.61007e-05	Down
ENSG00000111305	GSG1	-2.2922	3.21955e-05	0.000432026	Down
ENSG00000178055	PRSS42P	-2.15757	5.49501e-10	1.96072e-08	Down
ENSG00000108551	RASD1	-2.0824	2.15876e-05	0.000300229	Down
ENSG00000105251	SHD	-2.06656	8.73457e-13	4.22669e-11	Down
ENSG00000261949	GFY	-2.055	0.00286153	0.0213369	Down
ENSG00000226074	PRSS44P	-2.0437	2.36452e-05	0.000325957	Down
ENSG00000155629	PIK3AP1	-2.02071	2.39207e-05	0.000329434	Down
ENSG00000196656		-1.9596	1.2311e-08	3.41087e-07	Down
ENSG00000105711	SCN1B	-1.95107	0.0043123	0.0297233	Down
ENSG00000146411	SLC2A12	-1.94032	0.000191382	0.00205801	Down
ENSG00000011347	SYT7	-1.91433	0.00256274	0.0194268	Down
ENSG00000269113	TRABD2B	-1.85446	1.20474e-05	0.000177878	Down
ENSG00000171303	KCNK3	-1.81056	3.16596e-17	2.20369e-15	Down
ENSG00000197245	FAM110D	-1.72085	0.00452504	0.0309481	Down
ENSG00000065534	MYLK	-1.63387	6.58738e-26	9.69581e-24	Down
ENSG00000177791	MYOZ1	-1.5676	9.46313e-13	4.51737e-11	Down
ENSG00000128872	TMOD2	-1.54633	1.72564e-12	8.04727e-11	Down
ENSG00000160808	MYL3	-1.54125	7.35274e-226	4.79455e-222	Down
ENSG00000064300	NGFR	-1.53677	1.30321e-39	4.8459e-37	Down
ENSG00000184110	EIF3C	-1.52885	9.3338e-27	1.48187e-24	Down
ENSG00000258987		-1.5246	5.51906e-05	0.000700038	Down
ENSG00000119630	PGF	-1.52026	0.00473832	0.0320347	Down
ENSG00000125510	OPRL1	-1.48858	9.07519e-05	0.00107218	Down
ENSG00000185567	AHNAK2	-1.47967	9.71096e-30	1.75918e-27	Down
ENSG00000158008	EXTL1	-1.46346	6.07273e-16	3.81368e-14	Down
ENSG00000205309	NT5M	-1.45217	0.00320246	0.0232891	Down
ENSG00000127561	SYNGR3	-1.45137	0.000202647	0.00216106	Down
ENSG00000171004	HS6ST2	-1.41313	0.00153557	0.0125565	Down
ENSG00000085552	IGSF9	-1.40275	0.0026237	0.0198357	Down
ENSG00000171533	MAP6	-1.39826	1.09902e-20	1.0564e-18	Down
ENSG00000184232	OAF	-1.38917	0.00546779	0.0358182	Down
ENSG00000136367	ZFHX2	-1.38245	8.1417e-10	2.82659e-08	Down
ENSG00000010310	GIPR	-1.35945	4.09775e-05	0.000534637	Down
ENSG00000172548	NIPAL4	-1.35928	2.46335e-06	4.37275e-05	Down
ENSG00000126878	AIF1L	-1.34789	2.16019e-13	1.10193e-11	Down
ENSG00000144893	MED12L	-1.3388	0.000186895	0.00201744	Down
ENSG00000084444	FAM234B	-1.33435	7.0296e-08	1.70083e-06	Down
ENSG00000166165	CKB	-1.32	3.60171e-58	2.67853e-55	Down
ENSG00000110665	C11orf21	-1.31548	0.00315253	0.0230565	Down
ENSG00000132481	TRIM47	-1.29446	1.48266e-08	4.03662e-07	Down
ENSG00000092929	UNC13D	-1.2915	3.84251e-13	1.93219e-11	Down
ENSG00000116688	MFN2	-1.28132	1.34401e-93	1.46084e-90	Down
ENSG00000172403	SYNPO2	-1.26533	1.78381e-116	2.52052e-113	Down
ENSG00000161681	SHANK1	-1.26041	0.00406166	0.0282855	Down
ENSG00000131378	RFTN1	-1.25801	3.81651e-37	1.14739e-34	Down
ENSG00000070182	SPTB	-1.24541	4.13225e-09	1.25567e-07	Down
ENSG00000259207	ITGB3	-1.24532	0.000164542	0.00181366	Down
ENSG00000139998	RAB15	-1.22768	2.22108e-38	7.65459e-36	Down
ENSG00000092054	MYH7	-1.22634	4.53622e-195	1.60242e-191	Down
ENSG00000068976	PYGM	-1.22562	1.87459e-19	1.57667e-17	Down
ENSG00000105613	MAST1	-1.22282	0.00524522	0.0347631	Down
ENSG00000225968	ELFN1	-1.21589	0.00137004	0.0114076	Down
ENSG00000091622	PITPNM3	-1.205	2.01018e-05	0.000282156	Down
ENSG00000130037	KCNA5	-1.19744	9.26331e-13	4.45206e-11	Down
ENSG00000038210	PI4K2B	-1.19555	9.1954e-09	2.59343e-07	Down
ENSG00000155850	SLC26A2	-1.18935	7.22275e-25	9.71976e-23	Down
ENSG00000143382	ADAMTSL4	-1.18684	1.29655e-07	2.9597e-06	Down
ENSG00000126950	TMEM35A	-1.17869	3.26495e-07	6.85494e-06	Down
ENSG00000035499	DEPDC1B	-1.16935	0.00196583	0.0155189	Down
ENSG00000103253	HAGHL	-1.16715	0.00053348	0.00502874	Down
ENSG00000228589	SPCS2P4	-1.16364	0.00809777	0.0493196	Down
ENSG00000242539		-1.16269	0.00408916	0.028463	Down
ENSG00000134668	SPOCD1	-1.15868	0.00213375	0.0166206	Down
ENSG00000156453	PCDH1	-1.15805	0.000378406	0.00374957	Down
ENSG00000056998	GYG2	-1.15016	1.59004e-15	9.68414e-14	Down
ENSG00000177354	C10orf71	-1.14967	1.44057e-07	3.25684e-06	Down
ENSG00000131398	KCNC3	-1.13198	2.26658e-06	4.05401e-05	Down
ENSG00000089820	ARHGAP4	-1.1284	0.0033919	0.0243869	Down
ENSG00000136379	ABHD17C	-1.12506	0.00101179	0.00882502	Down
ENSG00000139354	GAS2L3	-1.12504	8.58516e-05	0.00102111	Down
ENSG00000185361	TNFAIP8L1	-1.10813	0.000100767	0.00117965	Down
ENSG00000145990	GFOD1	-1.10812	1.94519e-40	7.42851e-38	Down
ENSG00000197444	OGDHL	-1.10705	1.91795e-07	4.22787e-06	Down
ENSG00000108179	PPIF	-1.10505	6.95424e-18	5.09137e-16	Down
ENSG00000180628	PCGF5	-1.10463	1.82158e-40	7.14969e-38	Down
ENSG00000052802	MSMO1	-1.10297	9.15866e-34	2.1215e-31	Down
ENSG00000112139	MDGA1	-1.10246	0.00042004	0.00410738	Down
ENSG00000155657	TTN	-1.10007	1.80505e-10	6.72964e-09	Down
ENSG00000144504	ANKMY1	-1.0995	0.0062242	0.0396877	Down
ENSG00000018236	CNTN1	-1.09608	0.000151714	0.00169464	Down
ENSG00000100744	GSKIP	-1.09038	6.79828e-07	1.35486e-05	Down
ENSG00000135451	TROAP	-1.09029	8.57019e-05	0.00102019	Down
ENSG00000133392	MYH11	-1.09013	2.33912e-17	1.64437e-15	Down
ENSG00000039560	RAI14	-1.07567	2.78472e-56	1.78855e-53	Down
ENSG00000181856	SLC2A4	-1.07301	0.000845561	0.00752853	Down
ENSG00000166183	ASPG	-1.06824	0.000133261	0.0015088	Down
ENSG00000175567	UCP2	-1.06604	2.01083e-05	0.000282156	Down
ENSG00000118729	CASQ2	-1.0643	3.11341e-15	1.84842e-13	Down
ENSG00000129991	TNNI3	-1.06206	0.000470046	0.00453362	Down
ENSG00000107669	ATE1	-1.05277	7.91884e-13	3.88518e-11	Down
ENSG00000112742	TTK	-1.0511	1.66397e-06	3.04164e-05	Down
ENSG00000111249	CUX2	-1.03786	4.3038e-07	8.83906e-06	Down
ENSG00000166831	RBPMS2	-1.03547	2.53153e-25	3.50692e-23	Down
ENSG00000145536	ADAMTS16	-1.03421	0.00755252	0.0465404	Down
ENSG00000100170	SLC5A1	-1.03195	6.21897e-11	2.45458e-09	Down
ENSG00000135476	ESPL1	-1.03008	3.98863e-05	0.000523786	Down
ENSG00000075218	GTSE1	-1.02878	1.98977e-07	4.37254e-06	Down
ENSG00000166091	CMTM5	-1.02631	1.29509e-06	2.45295e-05	Down
ENSG00000203697	CAPN8	-1.02234	0.00121622	0.0103526	Down
ENSG00000099337	KCNK6	-1.02183	9.06784e-05	0.00107218	Down
ENSG00000174917	MICOS13	-1.02155	3.56486e-07	7.3967e-06	Down
ENSG00000178038	ALS2CL	-1.02151	0.00137149	0.0114129	Down
ENSG00000013016	EHD3	-1.0147	1.97934e-48	1.03585e-45	Down
ENSG00000143228	NUF2	-1.01241	5.73984e-05	0.000722851	Down
ENSG00000135953	MFSD9	-1.00627	7.95395e-05	0.000958596	Down
ENSG00000185477	GPRIN3	-1.00234	7.75784e-30	1.44235e-27	Down
ENSG00000156113	KCNMA1	-0.99603	0.000916724	0.00808571	Down
ENSG00000159082	SYNJ1	-0.991662	5.83613e-10	2.06678e-08	Down
ENSG00000180694	TMEM64	-0.985144	5.00446e-12	2.24486e-10	Down
ENSG00000178385	PLEKHM3	-0.984237	0.00320746	0.0233135	Down
ENSG00000158292	GPR153	-0.983191	0.0015082	0.01239	Down
ENSG00000197860	SGTB	-0.98189	1.22032e-05	0.00017943	Down
ENSG00000118193	KIF14	-0.980234	9.9788e-06	0.000149523	Down
ENSG00000186106	ANKRD46	-0.974066	7.40158e-06	0.000114802	Down
ENSG00000206527	HACD2	-0.972999	5.15599e-22	5.3966e-20	Down
ENSG00000106631	MYL7	-0.971858	1.42395e-157	2.87434e-154	Down
ENSG00000138386	NAB1	-0.971305	7.67303e-23	8.67359e-21	Down
ENSG00000155846	PPARGC1B	-0.966089	0.00791584	0.0484412	Down
ENSG00000151718	WWC2	-0.964347	1.89211e-22	2.05657e-20	Down
ENSG00000142945	KIF2C	-0.962935	7.29272e-06	0.000113612	Down
ENSG00000130669	PAK4	-0.961116	1.80277e-12	8.37933e-11	Down
ENSG00000117748	RPA2	-0.959276	1.10997e-07	2.57113e-06	Down
ENSG00000144645	OSBPL10	-0.957702	0.00244638	0.018658	Down
ENSG00000180448	ARHGAP45	-0.955405	0.00334056	0.0241138	Down
ENSG00000198826	ARHGAP11A	-0.954718	9.04701e-13	4.36294e-11	Down
ENSG00000196557	CACNA1H	-0.954663	4.46242e-05	0.000577946	Down
ENSG00000158109	TPRG1L	-0.953472	2.21786e-09	7.07411e-08	Down
ENSG00000168078	PBK	-0.952897	1.09997e-07	2.55635e-06	Down
ENSG00000157911	PEX10	-0.95018	0.0039245	0.0275475	Down
ENSG00000171241	SHCBP1	-0.949195	2.25595e-06	4.04012e-05	Down
ENSG00000173166	RAPH1	-0.948204	0.00344782	0.0246547	Down
ENSG00000018408	WWTR1	-0.947365	3.78732e-23	4.42271e-21	Down
ENSG00000132819	RBM38	-0.946532	8.69746e-25	1.14855e-22	Down
ENSG00000118971	CCND2	-0.943021	1.49002e-34	3.63e-32	Down
ENSG00000176396	EID2	-0.942751	5.98481e-06	9.49107e-05	Down
ENSG00000148677	ANKRD1	-0.940851	5.21306e-179	1.22767e-175	Down
ENSG00000117335	CD46	-0.938918	7.22983e-23	8.23851e-21	Down
ENSG00000119328	ABITRAM	-0.938187	0.00137747	0.0114492	Down
ENSG00000103489	XYLT1	-0.93601	7.63848e-05	0.000925658	Down
ENSG00000166106	ADAMTS15	-0.934742	3.38479e-15	2.00113e-13	Down
ENSG00000122966	CIT	-0.932522	1.39786e-06	2.61612e-05	Down
ENSG00000151116	UEVLD	-0.932232	1.09028e-06	2.08467e-05	Down
ENSG00000179588	ZFPM1	-0.932023	0.000279856	0.00286341	Down
ENSG00000105778	AVL9	-0.932008	6.71265e-10	2.35944e-08	Down
ENSG00000024526	DEPDC1	-0.93007	3.46748e-09	1.06977e-07	Down
ENSG00000162437	RAVER2	-0.926958	5.55803e-10	1.97821e-08	Down
ENSG00000102931	ARL2BP	-0.923666	2.65859e-06	4.67819e-05	Down
ENSG00000140939	NOL3	-0.922644	0.00196595	0.0155189	Down
ENSG00000153214	TMEM87B	-0.921452	1.57759e-10	5.92854e-09	Down
ENSG00000060749	QSER1	-0.919715	6.26052e-15	3.61066e-13	Down
ENSG00000197299	BLM	-0.918218	0.00312373	0.0229171	Down
ENSG00000136842	TMOD1	-0.911692	1.41662e-19	1.22054e-17	Down
ENSG00000181264	TLCD5	-0.911226	5.83742e-05	0.00073318	Down
ENSG00000146858	ZC3HAV1L	-0.91084	0.000257247	0.00266293	Down
ENSG00000186185	KIF18B	-0.909036	0.000311354	0.00316279	Down
ENSG00000134222	PSRC1	-0.906276	0.00415745	0.0288352	Down
ENSG00000152642	GPD1L	-0.905007	2.07001e-09	6.64756e-08	Down
ENSG00000137812	KNL1	-0.904406	4.89404e-09	1.44975e-07	Down
ENSG00000188042	ARL4C	-0.904285	0.000393174	0.00388499	Down
ENSG00000114450	GNB4	-0.903446	3.96702e-08	1.00998e-06	Down
ENSG00000135776	ABCB10	-0.901598	3.62703e-05	0.000479882	Down
ENSG00000134057	CCNB1	-0.901491	3.30323e-13	1.67292e-11	Down
ENSG00000180667	YOD1	-0.897945	4.48138e-05	0.000579871	Down
ENSG00000215246		-0.894988	0.000255828	0.00265019	Down
ENSG00000106633	GCK	-0.890411	0.000126113	0.00143361	Down
ENSG00000166833	NAV2	-0.889494	2.52139e-29	4.4534e-27	Down
ENSG00000136319	TTC5	-0.886312	0.00185959	0.0148034	Down
ENSG00000180998	GPR137C	-0.881248	0.000636234	0.00587197	Down
ENSG00000125257	ABCC4	-0.873567	0.00361703	0.0256698	Down
ENSG00000204186	ZDBF2	-0.872085	8.42374e-08	2.014e-06	Down
ENSG00000124532	MRS2	-0.870565	7.70175e-09	2.20295e-07	Down
ENSG00000155760	FZD7	-0.869157	0.000164925	0.00181636	Down
ENSG00000153561	RMND5A	-0.867093	1.33846e-20	1.25248e-18	Down
ENSG00000159658	EFCAB14	-0.8669	2.84483e-15	1.69609e-13	Down
ENSG00000177614	PGBD5	-0.866662	0.00332375	0.0240351	Down
ENSG00000144959	NCEH1	-0.864912	0.00619209	0.0395723	Down
ENSG00000148229	POLE3	-0.864147	1.04328e-06	2.00021e-05	Down
ENSG00000077264	PAK3	-0.863518	0.00462247	0.0314168	Down
ENSG00000145354	CISD2	-0.860898	3.01291e-05	0.000407782	Down
ENSG00000164591	MYOZ3	-0.860771	0.00393814	0.0276107	Down
ENSG00000240583	AQP1	-0.860718	1.37876e-13	7.13621e-12	Down
ENSG00000188735	TMEM120B	-0.860086	8.28458e-07	1.62585e-05	Down
ENSG00000124920	MYRF	-0.858249	1.60766e-23	1.94156e-21	Down
ENSG00000164164	OTUD4	-0.858197	1.25187e-16	8.22741e-15	Down
ENSG00000011426	ANLN	-0.856555	1.32612e-31	2.67686e-29	Down
ENSG00000166851	PLK1	-0.856523	3.30497e-07	6.91841e-06	Down
ENSG00000116691	MIIP	-0.856419	1.06456e-05	0.000159009	Down
ENSG00000166171	DPCD	-0.856166	0.00214246	0.0166793	Down
ENSG00000170456	DENND5B	-0.852759	4.12257e-33	8.96183e-31	Down
ENSG00000148773	MKI67	-0.848572	2.95618e-18	2.25789e-16	Down
ENSG00000128059	PPAT	-0.848302	0.000396422	0.00390617	Down
ENSG00000128510	CPA4	-0.847473	0.00044862	0.00435072	Down
ENSG00000166317	SYNPO2L	-0.847249	1.58402e-62	1.3166e-59	Down
ENSG00000129675	ARHGEF6	-0.846287	0.000234893	0.00246036	Down
ENSG00000111110	PPM1H	-0.843052	3.21799e-06	5.51154e-05	Down
ENSG00000198863	RUNDC1	-0.841526	9.70175e-06	0.000145991	Down
ENSG00000259498	TPM1-AS	-0.837891	1.53316e-06	2.83926e-05	Down
ENSG00000187678	SPRY4	-0.837238	2.72593e-25	3.73956e-23	Down
ENSG00000167244	IGF2	-0.836372	1.88967e-51	1.06804e-48	Down
ENSG00000114861	FOXP1	-0.833882	7.01168e-17	4.76322e-15	Down
ENSG00000198768	APCDD1L	-0.833568	0.00316452	0.0231084	Down
ENSG00000132182	NUP210	-0.833131	4.67351e-09	1.39318e-07	Down
ENSG00000196943	NOP9	-0.829903	5.62222e-05	0.000711208	Down
ENSG00000117461	PIK3R3	-0.829269	5.3873e-20	4.69893e-18	Down
ENSG00000066279	ASPM	-0.826923	1.24107e-10	4.75237e-09	Down
ENSG00000117399	CDC20	-0.825476	8.8766e-06	0.000135303	Down
ENSG00000189120	SP6	-0.82489	0.000539954	0.00508297	Down
ENSG00000104369	JPH1	-0.822399	3.54531e-07	7.36958e-06	Down
ENSG00000077238	IL4R	-0.821676	3.16037e-07	6.66508e-06	Down
ENSG00000134690	CDCA8	-0.819807	0.000213154	0.00226456	Down
ENSG00000113368	LMNB1	-0.819432	6.26766e-11	2.46691e-09	Down
ENSG00000156966	B3GNT7	-0.818555	0.00454314	0.0310071	Down
ENSG00000111665	CDCA3	-0.81668	0.000556142	0.00520761	Down
ENSG00000153179	RASSF3	-0.815138	4.53203e-09	1.36205e-07	Down
ENSG00000131747	TOP2A	-0.814407	1.80742e-27	3.00457e-25	Down
ENSG00000139718	SETD1B	-0.811962	2.94907e-07	6.24743e-06	Down
ENSG00000197852	INKA2	-0.8107	4.28336e-11	1.73919e-09	Down
ENSG00000145386	CCNA2	-0.810536	6.87701e-08	1.66962e-06	Down
ENSG00000163050	COQ8A	-0.810197	1.2191e-05	0.00017943	Down
ENSG00000078814	MYH7B	-0.808436	2.53278e-12	1.16955e-10	Down
ENSG00000101846	STS	-0.805571	0.00441706	0.0303123	Down
ENSG00000166402	TUB	-0.805424	1.58317e-07	3.56531e-06	Down
ENSG00000079482	OPHN1	-0.80406	2.34505e-11	9.86178e-10	Down
ENSG00000110042	DTX4	-0.803914	0.000420027	0.00410738	Down
ENSG00000146648	EGFR	-0.802878	8.58538e-06	0.000131432	Down
ENSG00000131941	RHPN2	-0.802596	0.00347646	0.0248469	Down
ENSG00000154917	RAB6B	-0.800388	0.00010168	0.00118935	Down
ENSG00000092096	SLC22A17	-0.799221	9.91169e-17	6.66915e-15	Down
ENSG00000158560	DYNC1I1	-0.79712	6.37814e-06	0.000100584	Down
ENSG00000122641	INHBA	-0.797063	8.05093e-32	1.69791e-29	Down
ENSG00000171680	PLEKHG5	-0.795244	1.96164e-07	4.31744e-06	Down
ENSG00000151893	CACUL1	-0.794056	1.98729e-09	6.41104e-08	Down
ENSG00000147166	ITGB1BP2	-0.793784	2.62205e-09	8.26998e-08	Down
ENSG00000116260	QSOX1	-0.793381	9.26529e-30	1.70024e-27	Down
ENSG00000104341	LAPTM4B	-0.792986	1.34368e-55	8.25485e-53	Down
ENSG00000102385	DRP2	-0.792671	8.93347e-10	3.08631e-08	Down
ENSG00000139211	AMIGO2	-0.792664	2.88793e-06	5.00079e-05	Down
ENSG00000169679	BUB1	-0.791818	1.4784e-10	5.60046e-09	Down
ENSG00000122707	RECK	-0.790033	8.00073e-07	1.57452e-05	Down
ENSG00000097021	ACOT7	-0.788227	1.90237e-06	3.433e-05	Down
ENSG00000115738	ID2	-0.787266	1.87815e-11	8.01759e-10	Down
ENSG00000180817	PPA1	-0.786148	5.11187e-06	8.29285e-05	Down
ENSG00000140320	BAHD1	-0.785745	9.41343e-05	0.00110641	Down
ENSG00000184916	JAG2	-0.783867	9.05404e-05	0.00107147	Down
ENSG00000155393	HEATR3	-0.783694	0.000894302	0.00790274	Down
ENSG00000068489	PRR11	-0.78292	4.39846e-05	0.000570709	Down
ENSG00000121621	KIF18A	-0.781794	0.00200785	0.0157967	Down
ENSG00000138756	BMP2K	-0.78032	0.00166441	0.0134466	Down
ENSG00000135002	RFK	-0.779633	1.22838e-05	0.000180426	Down
ENSG00000118217	ATF6	-0.779205	2.38586e-09	7.57578e-08	Down
ENSG00000080200	CRYBG3	-0.778168	0.000308701	0.00314034	Down
ENSG00000188211	NCR3LG1	-0.776169	0.00138867	0.011522	Down
ENSG00000253368	TRNP1	-0.775558	0.000173029	0.00189381	Down
ENSG00000141052	MYOCD	-0.773634	2.99833e-34	7.06108e-32	Down
ENSG00000176595	KBTBD11	-0.773486	0.00105363	0.00914484	Down
ENSG00000162390	ACOT11	-0.773306	0.000301943	0.00307825	Down
ENSG00000179841	AKAP5	-0.772023	0.0027675	0.0207563	Down
ENSG00000171617	ENC1	-0.77093	1.86967e-35	4.8923e-33	Down
ENSG00000169169	CPT1C	-0.769859	0.00162093	0.013148	Down
ENSG00000250479	CHCHD10	-0.769534	2.10608e-09	6.7339e-08	Down
ENSG00000165169	DYNLT3	-0.767634	8.01821e-07	1.57576e-05	Down
ENSG00000164535	DAGLB	-0.767197	0.0053322	0.0352036	Down
ENSG00000087586	AURKA	-0.765626	4.22019e-06	7.04862e-05	Down
ENSG00000101003	GINS1	-0.764095	0.00117961	0.0100713	Down
ENSG00000155324	GRAMD2B	-0.763453	0.000199478	0.00213856	Down
ENSG00000155380	SLC16A1	-0.759517	1.31744e-31	2.67686e-29	Down
ENSG00000102401	ARMCX3	-0.758647	5.39819e-22	5.60856e-20	Down
ENSG00000150471	ADGRL3	-0.758581	3.36153e-08	8.60479e-07	Down
ENSG00000242588		-0.758091	0.00646239	0.0409661	Down
ENSG00000102098	SCML2	-0.758073	0.00299569	0.0221502	Down
ENSG00000137807	KIF23	-0.757808	4.74443e-08	1.19712e-06	Down
ENSG00000167705	RILP	-0.756074	0.00656915	0.0415126	Down
ENSG00000134369	NAV1	-0.755895	5.11024e-37	1.50433e-34	Down
ENSG00000106348	IMPDH1	-0.755374	6.443e-05	0.000797195	Down
ENSG00000117640	MTFR1L	-0.755049	3.34308e-07	6.9775e-06	Down
ENSG00000088854	DNAAF9	-0.754561	4.76901e-11	1.90356e-09	Down
ENSG00000168743	NPNT	-0.754193	3.5551e-36	1.00467e-33	Down
ENSG00000211460	TSN	-0.753439	9.12463e-10	3.14466e-08	Down
ENSG00000168175	MAPK1IP1L	-0.752481	2.76277e-16	1.78256e-14	Down
ENSG00000143756	FBXO28	-0.752369	3.62619e-05	0.000479882	Down
ENSG00000128606	LRRC17	-0.752302	2.54564e-11	1.06106e-09	Down
ENSG00000057252	SOAT1	-0.75053	1.59757e-05	0.000229174	Down
ENSG00000156467	UQCRB	-0.749686	6.94498e-09	2.0027e-07	Down
ENSG00000175063	UBE2C	-0.746275	6.95234e-05	0.000849063	Down
ENSG00000164309	CMYA5	-0.745269	3.17498e-31	6.2309e-29	Down
ENSG00000137996	RTCA	-0.744833	1.48709e-06	2.76482e-05	Down
ENSG00000079215	SLC1A3	-0.744406	0.000390724	0.0038635	Down
ENSG00000123975	CKS2	-0.744253	0.000350801	0.00351049	Down
ENSG00000206561	COLQ	-0.743233	2.05998e-05	0.00028734	Down
ENSG00000183856	IQGAP3	-0.739775	2.8353e-06	4.93111e-05	Down
ENSG00000132434	LANCL2	-0.739181	3.02538e-06	5.21325e-05	Down
ENSG00000181350	LRRC75A	-0.737084	0.00298941	0.0221153	Down
ENSG00000119403	PHF19	-0.736226	8.30261e-06	0.000127517	Down
ENSG00000130363	RSPH3	-0.73579	0.00100343	0.00878468	Down
ENSG00000131067	GGT7	-0.735587	1.11688e-07	2.5829e-06	Down
ENSG00000155858	LSM11	-0.735199	0.000510171	0.00484457	Down
ENSG00000075702	WDR62	-0.735106	0.00706335	0.0440252	Down
ENSG00000160539	PLPP7	-0.734252	6.84559e-09	1.97808e-07	Down
ENSG00000181704	YIPF6	-0.733665	3.07236e-08	7.93645e-07	Down
ENSG00000121769	FABP3	-0.733658	2.47011e-37	8.31014e-35	Down
ENSG00000179454	KLHL28	-0.73219	0.000243594	0.00254021	Down
ENSG00000162878	PKDCC	-0.732155	2.55545e-07	5.53812e-06	Down
ENSG00000110080	ST3GAL4	-0.727909	5.98889e-05	0.000748214	Down
ENSG00000184076	UQCR10	-0.72756	8.2338e-12	3.63574e-10	Down
ENSG00000127328	RAB3IP	-0.727119	1.62306e-13	8.37002e-12	Down
ENSG00000087095	NLK	-0.72572	1.08546e-07	2.53095e-06	Down
ENSG00000113578	FGF1	-0.725386	6.78812e-09	1.96953e-07	Down
ENSG00000142864	SERBP1	-0.72417	3.25158e-32	6.96134e-30	Down
ENSG00000001461	NIPAL3	-0.721176	4.58939e-08	1.16215e-06	Down
ENSG00000071073	MGAT4A	-0.720388	0.00161238	0.0131012	Down
ENSG00000083799	CYLD	-0.719543	2.17751e-06	3.91454e-05	Down
ENSG00000135968	GCC2	-0.719039	1.604e-06	2.95496e-05	Down
ENSG00000136108	CKAP2	-0.718088	8.33581e-13	4.07561e-11	Down
ENSG00000221869	CEBPD	-0.717336	0.00122559	0.0104072	Down
ENSG00000136521	NDUFB5	-0.717308	1.42044e-08	3.89556e-07	Down
ENSG00000173376	NDNF	-0.71543	2.59728e-07	5.61155e-06	Down
ENSG00000117724	CENPF	-0.713901	1.10651e-13	5.74818e-12	Down
ENSG00000136840	ST6GALNAC4	-0.711749	5.1514e-05	0.000657537	Down
ENSG00000154114	TBCEL	-0.711089	1.10258e-05	0.000164166	Down
ENSG00000167549	CORO6	-0.709556	1.09717e-11	4.81459e-10	Down
ENSG00000169213	RAB3B	-0.704961	1.71388e-05	0.000244865	Down
ENSG00000165185	KIAA1958	-0.700422	0.000639924	0.00589832	Down
ENSG00000121022	COPS5	-0.699737	1.55999e-05	0.000224239	Down
ENSG00000126787	DLGAP5	-0.698384	3.42464e-05	0.000454795	Down
ENSG00000240184	PCDHGC3	-0.698032	0.0014688	0.0120945	Down
ENSG00000162909	CAPN2	-0.696867	1.60085e-23	1.94156e-21	Down
ENSG00000117280	RAB29	-0.69558	0.00415306	0.0288226	Down
ENSG00000071539	TRIP13	-0.695158	0.0021911	0.0169738	Down
ENSG00000111206	FOXM1	-0.69429	2.11321e-05	0.000294474	Down
ENSG00000125871	MGME1	-0.693056	8.35396e-05	0.0010012	Down
ENSG00000119979	DENND10	-0.691492	0.000237977	0.0024853	Down
ENSG00000250305	TRMT9B	-0.689855	0.000160699	0.00177953	Down
ENSG00000164603	BMT2	-0.68918	2.41464e-09	7.64996e-08	Down
ENSG00000104728	ARHGEF10	-0.68912	3.74177e-11	1.52367e-09	Down
ENSG00000132953	XPO4	-0.688018	3.1281e-62	2.45556e-59	Down
ENSG00000064651	SLC12A2	-0.687926	8.44708e-05	0.00100979	Down
ENSG00000177034	MTX3	-0.687146	0.000160971	0.00177975	Down
ENSG00000182481	KPNA2	-0.685892	3.93035e-20	3.49282e-18	Down
ENSG00000166575	TMEM135	-0.685662	0.0080514	0.0491007	Down
ENSG00000051341	POLQ	-0.684821	0.00154617	0.012614	Down
ENSG00000128512	DOCK4	-0.682453	0.000119048	0.00136387	Down
ENSG00000123908	AGO2	-0.6816	0.000221424	0.00233139	Down
ENSG00000169914	OTUD3	-0.680441	0.00153517	0.0125565	Down
ENSG00000158220	ESYT3	-0.679815	0.00771766	0.0474133	Down
ENSG00000145725	PPIP5K2	-0.679473	2.41824e-06	4.29808e-05	Down
ENSG00000162704	ARPC5	-0.678903	4.22173e-15	2.465e-13	Down
ENSG00000071553	ATP6AP1	-0.678415	7.62645e-15	4.36282e-13	Down
ENSG00000185442	FAM174B	-0.676279	0.00301989	0.0223175	Down
ENSG00000198837	DENND4B	-0.676053	4.50452e-05	0.000582332	Down
ENSG00000011376	LARS2	-0.675324	3.28439e-05	0.000438786	Down
ENSG00000138778	CENPE	-0.67344	2.96195e-05	0.000401268	Down
ENSG00000117308	GALE	-0.672317	0.000378685	0.0037497	Down
ENSG00000100918	REC8	-0.672058	0.00479144	0.0323474	Down
ENSG00000101447	FAM83D	-0.671458	0.00463319	0.0314745	Down
ENSG00000101224	CDC25B	-0.67137	1.01551e-06	1.95226e-05	Down
ENSG00000174684	B4GAT1	-0.671275	3.91601e-06	6.61007e-05	Down
ENSG00000132199	ENOSF1	-0.671243	0.00246199	0.0187637	Down
ENSG00000004399	PLXND1	-0.670941	2.20801e-10	8.146e-09	Down
ENSG00000198780	FAM169A	-0.67069	6.75406e-05	0.000830591	Down
ENSG00000137804	NUSAP1	-0.670162	4.85686e-06	7.90945e-05	Down
ENSG00000164045	CDC25A	-0.669642	0.0048113	0.0324659	Down
ENSG00000198833	UBE2J1	-0.669635	6.83208e-09	1.97808e-07	Down
ENSG00000074855	ANO8	-0.668737	0.00134563	0.0112458	Down
ENSG00000131013	PPIL4	-0.668718	0.000420411	0.00410817	Down
ENSG00000054983	GALC	-0.667081	9.39068e-07	1.81768e-05	Down
ENSG00000067704	IARS2	-0.666073	9.88245e-13	4.70165e-11	Down
ENSG00000144824	PHLDB2	-0.663773	2.06354e-17	1.46522e-15	Down
ENSG00000102780	DGKH	-0.661962	1.30579e-09	4.36189e-08	Down
ENSG00000106333	PCOLCE	-0.661383	0.00815294	0.0495275	Down
ENSG00000140450	ARRDC4	-0.660832	5.47074e-05	0.000694533	Down
ENSG00000136478	TEX2	-0.659815	8.7966e-09	2.4968e-07	Down
ENSG00000158985	CDC42SE2	-0.658257	4.03748e-05	0.000528237	Down
ENSG00000138074	SLC5A6	-0.657657	1.65553e-05	0.000237007	Down
ENSG00000103381	CPPED1	-0.657179	0.0042794	0.029511	Down
ENSG00000115468	EFHD1	-0.656368	0.000152228	0.00169903	Down
ENSG00000109089	CDR2L	-0.655828	0.000868265	0.00771124	Down
ENSG00000129244	ATP1B2	-0.653715	1.06178e-07	2.48904e-06	Down
ENSG00000180914	OXTR	-0.653643	0.00615544	0.0393558	Down
ENSG00000158352	SHROOM4	-0.65338	0.000479448	0.00461485	Down
ENSG00000065665	SEC61A2	-0.653073	5.17073e-06	8.37872e-05	Down
ENSG00000170145	SIK2	-0.6527	4.37163e-09	1.3199e-07	Down
ENSG00000239305	RNF103	-0.652577	0.000275663	0.00282665	Down
ENSG00000162517	PEF1	-0.652369	0.000329434	0.00332072	Down
ENSG00000078177	N4BP2	-0.651667	6.40307e-06	0.000100864	Down
ENSG00000135596	MICAL1	-0.649713	8.43932e-05	0.00100972	Down
ENSG00000168297	PXK	-0.649589	0.00517966	0.0344417	Down
ENSG00000198894	CIPC	-0.649228	0.00115155	0.00985547	Down
ENSG00000147874	HAUS6	-0.649211	0.000502164	0.00478139	Down
ENSG00000114346	ECT2	-0.648897	1.80074e-06	3.25793e-05	Down
ENSG00000113300	CNOT6	-0.648614	2.79484e-07	5.98349e-06	Down
ENSG00000186111	PIP5K1C	-0.646682	1.88792e-07	4.16818e-06	Down
ENSG00000154429	CCSAP	-0.645037	0.000227722	0.00239058	Down
ENSG00000122786	CALD1	-0.64427	7.58156e-49	4.12029e-46	Down
ENSG00000196739	COL27A1	-0.642205	0.0006005	0.00557861	Down
ENSG00000182985	CADM1	-0.641148	1.67513e-12	7.83762e-11	Down
ENSG00000138160	KIF11	-0.64112	4.67541e-06	7.68181e-05	Down
ENSG00000080986	NDC80	-0.640701	0.00151338	0.0124181	Down
ENSG00000109805	NCAPG	-0.640391	0.00161047	0.0130932	Down
ENSG00000148943	LIN7C	-0.64026	0.00659821	0.0416589	Down
ENSG00000101210	EEF1A2	-0.63966	3.16372e-27	5.07992e-25	Down
ENSG00000166295	ANAPC16	-0.639241	1.56689e-06	2.89414e-05	Down
ENSG00000138593	SECISBP2L	-0.637671	5.12498e-09	1.51182e-07	Down
ENSG00000088325	TPX2	-0.634964	2.35371e-08	6.27508e-07	Down
ENSG00000136875	PRPF4	-0.634656	0.000425926	0.00415631	Down
ENSG00000163125	RPRD2	-0.634118	6.59799e-08	1.61018e-06	Down
ENSG00000085449	WDFY1	-0.633905	2.2442e-08	5.99442e-07	Down
ENSG00000101871	MID1	-0.632059	1.57411e-12	7.41407e-11	Down
ENSG00000173674	EIF1AX	-0.631772	1.09009e-07	2.53756e-06	Down
ENSG00000175920	DOK7	-0.629934	0.000960522	0.00842992	Down
ENSG00000170175	CHRNB1	-0.628364	0.00115951	0.00991759	Down
ENSG00000198901	PRC1	-0.628313	4.9055e-06	7.97638e-05	Down
ENSG00000183605	SFXN4	-0.627884	0.00526256	0.034829	Down
ENSG00000163618	CADPS	-0.626845	8.59889e-06	0.000131496	Down
ENSG00000197355	UAP1L1	-0.62645	0.00653576	0.0413385	Down
ENSG00000174403	MIR1-1HG-AS1	-0.626133	0.0018621	0.0148067	Down
ENSG00000183506	PI4KAP2	-0.625458	0.00348691	0.024909	Down
ENSG00000197077	KIAA1671	-0.622926	5.56909e-06	8.91734e-05	Down
ENSG00000175274	TP53I11	-0.622654	6.73907e-08	1.63895e-06	Down
ENSG00000214357	NEURL1B	-0.622633	0.000237602	0.00248322	Down
ENSG00000172175	MALT1	-0.621434	1.83723e-05	0.00026012	Down
ENSG00000130024	PHF10	-0.620978	3.57006e-09	1.09663e-07	Down
ENSG00000117143	UAP1	-0.620653	0.000468881	0.00452547	Down
ENSG00000104973	MED25	-0.620577	5.91012e-05	0.000740994	Down
ENSG00000134982	APC	-0.620195	2.92201e-07	6.19939e-06	Down
ENSG00000136869	TLR4	-0.619577	0.00711217	0.0442709	Down
ENSG00000122367	LDB3	-0.617539	1.84286e-43	8.13736e-41	Down
ENSG00000144136	SLC20A1	-0.614119	4.66424e-06	7.67237e-05	Down
ENSG00000143952	VPS54	-0.612738	1.21274e-05	0.000178687	Down
ENSG00000142798	HSPG2	-0.610786	1.22254e-41	5.08073e-39	Down
ENSG00000103994	ZNF106	-0.609503	1.29843e-14	7.16672e-13	Down
ENSG00000069275	NUCKS1	-0.607984	1.47498e-24	1.8282e-22	Down
ENSG00000141985	SH3GL1	-0.607391	5.51228e-06	8.86103e-05	Down
ENSG00000132294	EFR3A	-0.603902	4.26703e-13	2.1305e-11	Down
ENSG00000135823	STX6	-0.602986	0.000130045	0.00147593	Down
ENSG00000100897	DCAF11	-0.602885	6.89136e-05	0.00084402	Down
ENSG00000106771	TMEM245	-0.60246	5.09039e-21	4.99495e-19	Down
ENSG00000138180	CEP55	-0.601924	0.00113727	0.00975096	Down
ENSG00000115365	LANCL1	-0.601702	2.67207e-10	9.78144e-09	Down
ENSG00000170312	CDK1	-0.60098	2.1923e-05	0.000304295	Down
ENSG00000105339	DENND3	-0.600599	0.00715455	0.0445151	Down
ENSG00000076248	UNG	-0.600595	0.000638981	0.00589347	Down
ENSG00000017797	RALBP1	-0.600501	2.86829e-07	6.09458e-06	Down
ENSG00000140795	MYLK3	-0.599835	2.24714e-13	1.14216e-11	Down
ENSG00000171310	CHST11	-0.599728	0.00344163	0.0246245	Down
ENSG00000139826	ABHD13	-0.599433	0.00254138	0.0192855	Down
ENSG00000182010	RTKN2	-0.597637	0.00169143	0.0136415	Down
ENSG00000175324	LSM1	-0.597594	0.00437489	0.030096	Down
ENSG00000171940	ZNF217	-0.59685	8.00886e-06	0.000123274	Down
ENSG00000157456	CCNB2	-0.596567	0.00339753	0.0244063	Down
ENSG00000127838	PNKD	-0.595851	1.07302e-09	3.6272e-08	Down
ENSG00000161981	SNRNP25	-0.595225	0.0018384	0.0146512	Down
ENSG00000143324	XPR1	-0.594192	9.97042e-10	3.41119e-08	Down
ENSG00000126107	HECTD3	-0.593957	0.000631756	0.00583826	Down
ENSG00000104435	STMN2	-0.593687	2.14324e-05	0.000298365	Down
ENSG00000139618	BRCA2	-0.593147	0.00654949	0.0414069	Down
ENSG00000121879	PIK3CA	-0.592555	4.26447e-05	0.000553999	Down
ENSG00000159251	ACTC1	-0.591997	6.46709e-97	8.30727e-94	Down
ENSG00000175309	PHYKPL	-0.591798	0.000929934	0.0081869	Down
ENSG00000180776	ZDHHC20	-0.591777	0.00145912	0.0120288	Down
ENSG00000123570	RAB9B	-0.591126	0.000857662	0.00762666	Down
ENSG00000164109	MAD2L1	-0.590487	0.00207021	0.0161972	Down
ENSG00000116141	MARK1	-0.590387	0.00128924	0.0108758	Down
ENSG00000135916	ITM2C	-0.590163	3.59792e-26	5.46652e-24	Down
ENSG00000205730	ITPRIPL2	-0.589439	0.0036675	0.0259889	Down
ENSG00000071054	MAP4K4	-0.58849	1.63699e-19	1.39341e-17	Down
ENSG00000182580	EPHB3	-0.588231	5.23701e-14	2.82439e-12	Down
ENSG00000035862	TIMP2	-0.585607	4.85928e-13	2.40075e-11	Down
ENSG00000165355	FBXO33	-0.583133	0.00810641	0.049351	Down
ENSG00000100196	KDELR3	-0.582926	4.54669e-05	0.000587246	Down
ENSG00000213699	SLC35F6	-0.582495	0.0024468	0.018658	Down
ENSG00000149084	HSD17B12	-0.582212	1.42867e-06	2.66321e-05	Down
ENSG00000168758	SEMA4C	-0.581533	1.63237e-05	0.000233928	Down
