# Supplementary material for: Single-nucleus transcriptomics reveals a gatekeeper role for FOXP1 in primate cardiac aging
Source: Protein Cell. 2022 Sep 6;14(4):279–93. doi: 10.1093/procel/pwac038 (PMC10120965; doi:10.1093/procel/pwac038)
Supplement: pwac038_suppl_Supplementary_Table_S5 [file pwac038_suppl_supplementary_table_s5.xlsx]

## Sheet: Sheet1
Antibody list
Name	Supplier	Cat.No.
CD45	Abcam	ab10558
S100A8	Abcam	ab92331
p21	Cell Signaling Technology	2947
H3K9me3	Abcam	ab8898
HP1γ	Cell Signaling Technology	2619
HP1α	Cell Signaling Technology	2616
CX43	Sigma	C6219
cTnT (Mouse)	Invitrogen	MA5-12960
cTnT (Rabbit)	Abcam	ab8295
Vimentin	Abclonal	A19607
CD163	Abcam	ab182422
CD3	Abcam	ab16669
FOXP1	Abcam	ab134055
