# Supplementary material for: Single-nucleus transcriptomics reveals a gatekeeper role for FOXP1 in primate cardiac aging
Source: Protein Cell. 2022 Sep 6;14(4):279–93. doi: 10.1093/procel/pwac038 (PMC10120965; doi:10.1093/procel/pwac038)
Supplement: pwac038_suppl_Supplementary_Table_S6 [file pwac038_suppl_supplementary_table_s6.xlsx]

## Sheet: Sheet1
Primer list
Name	Primer	Sequence
NPPA	Forward	CAACGCAGACCTGATGGATTT
	Reverse	AGCCCCCGCTTCTTCATTC
NPPB	Forward	TGGAAACGTCCGGGTTACAG
	Reverse	CTGATCCGGTCCATCTTCCT
FOXP1	Forward	ATGATGCAAGAATCTGGGACTG
	Reverse	AGCTGGTTGTTTGTCATTCCTC
GAPDH	Forward	GGAGCGAGATCCCTCCAAAAT
	Reverse	GGCTGTTGTCATACTTCTCATGG
p16	Forward	ATGGAGCCTTCGGCTGACT
	Reverse	GTAACTATTCGGTGCGTTGGG
p21	Forward	CGATGGAACTTCGACTTTGTCA
	Reverse	GCACAAGGGTACAAGACAGTG
Sequence of siRNA
Name	Sequence
si-FOXP1-1#	GGATCTGACCACGACATGT
si-FOXP1-2#	GCGCTGGACGATAGAAGTA
